# Supplementary material for: Poly[[diaquabis(2,2′-bipyridine-κ2 N,N′)(μ3-5-hydroxyisophthalato-κ5 O 1,O 1′:O 3,O 3′:O 3′)(μ3-5-hydroxy­isophthalato-κ4 O 1,O 1′:O 3:O 3′)(μ2-5-hydroxyisophthalato-κ3 O 1,O 1′:O 3)didysprosium(III)] dihydrate]
Source: Acta Crystallogr Sect E Struct Rep Online. 2011 Sep 30;67(Pt 10):m1473–4. doi: 10.1107/S1600536811039080 (PMC3201354; doi:10.1107/S1600536811039080)
Supplement: Supplementary file 1 [file e-67-m1473-sup1.cif]

##############################################################################
#                                                                            #
# This CIF contains the data in a paper accepted for publication in          #
# Acta Crystallographica Section E. It conforms to the requirements of       #
# Notes for Authors for Acta Crystallographica Section E, and has been       #
# peer reviewed under the auspices of the IUCr Commission on Journals.       #
#                                                                            #
# Full details of the Crystallographic Information File format               #
# are given in the paper "The Crystallographic Information File (CIF):       #
# a New Standard Archive File for Crystallography" by S. R. Hall, F. H.      #
# Allen and I. D. Brown [Acta Cryst. (1991), A47, 655-685].                  #
#                                                                            #
# The current version of the core CIF dictionary is obtainable from          #
# ftp://ftp.iucr.org/pub/cif_core.dic.                                       #
#                                                                            #
# Software is freely available for graphical display of the structure(s)     #
# in this CIF. For information consult the CIF software page                 #
# http://www.iucr.org/resources/cif/software.                                #
#                                                                            #
# This file may be used for bona fide research purposes within the           #
# scientific community so long as proper attribution is given to the journal # 
# article from which it was obtained.                                        #
#                                                                            #
##############################################################################
data_I
_audit_creation_method     SHELXL-97
_chemical_name_systematic
;
Poly[[diaquabis(2,2'-bipyridine-\k^2^<i>N</i>,<i>N</i>')(\m~3~-5-
hydroxyisophthalato-
\k^5^<i>O</i>^1^,<i>O</i>^1'^:<i>O</i>^3^,<i>O</i>^3'^:<i>O</i>^3'^)(\m~3~-
5-hydroxyisophthalato-
\k^4^<i>O</i>^1^,<i>O</i>^1'^:<i>O</i>^3^:<i>O</i>^3'^)(\m~2~-5-
hydroxyisophthalato-\k^3^<i>O</i>^1^,<i>O</i>^1'^:<i>O</i>^3^)didysprosium(III)]
dihydrate]
;
_chemical_name_common     ?
_chemical_formula_moiety     'C44 H32 Dy2 N4 O17, 2(H2 O)'
_chemical_formula_sum     'C44 H36 Dy2 N4 O19'
_chemical_formula_iupac     '[Dy2 (C8 H4 O5)3 (C10 H8 N2)2 (H2 O)2] , 2H2 O'
_chemical_formula_weight     1249.77
_chemical_melting_point     ?
_symmetry_cell_setting     triclinic
_symmetry_space_group_name_H-M     'P -1'
_symmetry_space_group_name_Hall     '-P 1'
loop_
    _symmetry_equiv_pos_as_xyz
    'x, y, z'
    '-x, -y, -z'
_cell_length_a     11.3736(5)
_cell_length_b     12.0349(6)
_cell_length_c     17.8360(8)
_cell_angle_alpha     91.3100(10)
_cell_angle_beta     103.1870(10)
_cell_angle_gamma     106.5050(10)
_cell_volume     2269.00(18)
_cell_formula_units_Z     2
_cell_measurement_reflns_used     7036
_cell_measurement_theta_min     2.34
_cell_measurement_theta_max     25.2
_cell_measurement_temperature     298(2)
_exptl_crystal_description     block
_exptl_crystal_colour     colourless
_exptl_crystal_size_max     0.25
_exptl_crystal_size_mid     0.24
_exptl_crystal_size_min     0.21
_exptl_crystal_density_diffrn     1.829
_exptl_crystal_density_meas     ?
_exptl_crystal_density_method     'not measured'
_exptl_crystal_F_000     1224
_exptl_absorpt_coefficient_mu     3.352
_exptl_absorpt_correction_type     multi-scan
_exptl_absorpt_process_details     '(SADABS; Bruker, 2001)'
_exptl_absorpt_correction_T_min     0.4879
_exptl_absorpt_correction_T_max     0.5396
_exptl_special_details     ?
_diffrn_ambient_temperature     298(2)
_diffrn_radiation_type     MoK\a
_diffrn_radiation_wavelength     0.71073
_diffrn_radiation_source     'fine-focus sealed tube'
_diffrn_radiation_monochromator     graphite
_diffrn_measurement_device_type     'Bruker APEXII CCD'
_diffrn_measurement_method     '\f and \w scans'
_diffrn_detector_area_resol_mean     ?
_diffrn_reflns_number     11732
_diffrn_reflns_av_R_equivalents     0.0201
_diffrn_reflns_av_sigmaI/netI     0.0371
_diffrn_reflns_theta_min     1.77
_diffrn_reflns_theta_max     25.20
_diffrn_reflns_theta_full     25.20
_diffrn_measured_fraction_theta_max     0.981
_diffrn_measured_fraction_theta_full     0.981
_diffrn_reflns_limit_h_min     -11
_diffrn_reflns_limit_h_max     13
_diffrn_reflns_limit_k_min     -14
_diffrn_reflns_limit_k_max     12
_diffrn_reflns_limit_l_min     -21
_diffrn_reflns_limit_l_max     14
_diffrn_standards_number     ?
_diffrn_standards_interval_count     ?
_diffrn_standards_interval_time     ?
_diffrn_standards_decay_%     ?
_refine_special_details
;
;
_reflns_number_total     8024
_reflns_number_gt     7052
_reflns_threshold_expression     >2\s(I)
_refine_ls_structure_factor_coef     Fsqd
_refine_ls_matrix_type     full
_refine_ls_R_factor_all     0.0398
_refine_ls_R_factor_gt     0.0347
_refine_ls_wR_factor_gt     0.0910
_refine_ls_wR_factor_ref     0.0944
_refine_ls_goodness_of_fit_ref     1.062
_refine_ls_restrained_S_all     1.075
_refine_ls_number_reflns     8024
_refine_ls_number_parameters     624
_refine_ls_number_restraints     252
_refine_ls_hydrogen_treatment     constr
_refine_ls_weighting_scheme     calc
_refine_ls_weighting_details
         'calc w=1/[\s^2^(Fo^2^)+(0.0438P)^2^+9.6294P] where P=(Fo^2^+2Fc^2^)/3'
_atom_sites_solution_hydrogens     geom
_atom_sites_solution_primary     direct
_atom_sites_solution_secondary     difmap
_refine_ls_shift/su_max     0.001
_refine_ls_shift/su_mean     0.000
_refine_diff_density_max     2.647
_refine_diff_density_min     -1.248
_refine_ls_extinction_method     none
_refine_ls_extinction_coef     ?
loop_
    _atom_type_symbol
    _atom_type_description
    _atom_type_scat_dispersion_real
    _atom_type_scat_dispersion_imag
    _atom_type_scat_source
    'C' 'C' 0.0033 0.0016
                         'International Tables Vol C Tables 4.2.6.8 and 6.1.1.4'
    'H' 'H' 0.0000 0.0000
                         'International Tables Vol C Tables 4.2.6.8 and 6.1.1.4'
    'N' 'N' 0.0061 0.0033
                         'International Tables Vol C Tables 4.2.6.8 and 6.1.1.4'
    'O' 'O' 0.0106 0.0060
                         'International Tables Vol C Tables 4.2.6.8 and 6.1.1.4'
    'Dy' 'Dy' -0.1892 4.4098
                         'International Tables Vol C Tables 4.2.6.8 and 6.1.1.4'
_computing_data_collection     'APEX2 (Bruker, 2007)'
_computing_cell_refinement     'SAINT (Bruker, 2007)'
_computing_data_reduction     'SAINT (Bruker, 2007)'
_computing_structure_solution     'SHELXS97 (Sheldrick, 2008)'
_computing_structure_refinement     'SHELXL97 (Sheldrick, 2008)'
_computing_molecular_graphics
                     'DIAMOND (Brandenburg, 1999) and SHELXTL (Sheldrick, 2008)'
_computing_publication_material     'SHELXTL (Sheldrick, 2008)'
loop_
    _atom_site_type_symbol
    _atom_site_label
    _atom_site_fract_x
    _atom_site_fract_y
    _atom_site_fract_z
    _atom_site_U_iso_or_equiv
    _atom_site_adp_type
    _atom_site_calc_flag
    _atom_site_refinement_flags
    _atom_site_occupancy
    _atom_site_symmetry_multiplicity
    _atom_site_disorder_assembly
    _atom_site_disorder_group
    C C1 0.4251(5) 0.8899(5) 0.7503(3) 0.0251(8) Uani d U 1 1 . .
    C C2 0.3246(5) 0.8628(5) 0.6840(3) 0.0239(8) Uani d U 1 1 . .
    H H2 0.3093 0.7969 0.6508 0.029 Uiso calc R 1 1 . .
    C C3 0.2482(5) 0.9350(5) 0.6685(3) 0.0244(8) Uani d U 1 1 . .
    C C4 0.2704(5) 1.0328(5) 0.7175(3) 0.0293(9) Uani d U 1 1 . .
    H H4 0.2188 1.0809 0.7064 0.035 Uiso calc R 1 1 . .
    C C5 0.3692(6) 1.0599(6) 0.7831(4) 0.0322(9) Uani d U 1 1 . .
    C C6 0.4462(6) 0.9871(5) 0.7995(4) 0.0302(9) Uani d U 1 1 . .
    H H6 0.5120 1.0043 0.8440 0.036 Uiso calc R 1 1 . .
    C C7 0.5145(5) 0.8182(5) 0.7643(3) 0.0238(10) Uani d U 1 1 . .
    C C8 0.1446(5) 0.9091(5) 0.5952(3) 0.0234(9) Uani d U 1 1 . .
    C C9 0.0136(5) 0.8915(5) 0.1828(3) 0.0245(8) Uani d U 1 1 . .
    C C10 0.1249(5) 0.9454(5) 0.1611(3) 0.0249(8) Uani d U 1 1 . .
    H H10 0.1973 0.9860 0.1983 0.030 Uiso calc R 1 1 . .
    C C11 0.1270(5) 0.9381(5) 0.0836(3) 0.0249(8) Uani d U 1 1 . .
    C C12 0.0188(5) 0.8775(5) 0.0280(3) 0.0249(8) Uani d U 1 1 . .
    H H12 0.0204 0.8723 -0.0238 0.030 Uiso calc R 1 1 . .
    C C13 -0.0921(5) 0.8246(5) 0.0506(3) 0.0259(8) Uani d U 1 1 . .
    C C14 -0.0937(5) 0.8305(5) 0.1277(3) 0.0258(8) Uani d U 1 1 . .
    H H14 -0.1673 0.7932 0.1425 0.031 Uiso calc R 1 1 . .
    C C15 0.0150(5) 0.9011(5) 0.2669(3) 0.0241(10) Uani d U 1 1 . .
    C C16 -0.2103(5) 0.7609(5) -0.0104(3) 0.0274(10) Uani d U 1 1 . .
    C C17 0.5160(5) 0.4159(5) 0.6023(3) 0.0211(7) Uani d U 1 1 . .
    C C18 0.3978(5) 0.3324(5) 0.5900(3) 0.0212(8) Uani d U 1 1 . .
    H H18 0.3485 0.3307 0.6253 0.025 Uiso calc R 1 1 . .
    C C19 0.3540(5) 0.2526(5) 0.5257(3) 0.0201(7) Uani d U 1 1 . .
    C C20 0.4278(5) 0.2559(5) 0.4717(3) 0.0216(8) Uani d U 1 1 . .
    H H20 0.4007 0.1998 0.4297 0.026 Uiso calc R 1 1 . .
    C C21 0.5417(5) 0.3438(5) 0.4819(3) 0.0222(8) Uani d U 1 1 . .
    C C22 0.5862(5) 0.4218(5) 0.5472(3) 0.0229(8) Uani d U 1 1 . .
    H H22 0.6638 0.4788 0.5544 0.028 Uiso calc R 1 1 . .
    C C23 0.2276(5) 0.1624(5) 0.5137(3) 0.0203(9) Uani d U 1 1 . .
    C C24 0.5688(5) 0.4978(5) 0.6744(3) 0.0220(9) Uani d U 1 1 . .
    C C25 1.0000(8) 0.7669(10) 0.8074(5) 0.0683(16) Uani d U 1 1 . .
    H H25 0.9747 0.8291 0.7869 0.082 Uiso calc R 1 1 . .
    C C26 1.1267(8) 0.7756(10) 0.8224(6) 0.0719(14) Uani d U 1 1 . .
    H H26 1.1856 0.8417 0.8129 0.086 Uiso calc R 1 1 . .
    C C27 1.1621(9) 0.6827(10) 0.8517(6) 0.0729(13) Uani d U 1 1 . .
    H H27 1.2463 0.6840 0.8608 0.087 Uiso calc R 1 1 . .
    C C28 1.0729(8) 0.5862(9) 0.8679(5) 0.0685(13) Uani d U 1 1 . .
    H H28 1.0970 0.5233 0.8883 0.082 Uiso calc R 1 1 . .
    C C29 0.9474(8) 0.5858(8) 0.8531(5) 0.0610(12) Uani d U 1 1 . .
    C C30 0.8518(8) 0.4909(8) 0.8756(5) 0.0602(12) Uani d U 1 1 . .
    C C31 0.8801(9) 0.3964(8) 0.9129(5) 0.0648(12) Uani d U 1 1 . .
    H H31 0.9610 0.3886 0.9213 0.078 Uiso calc R 1 1 . .
    C C32 0.7869(9) 0.3161(8) 0.9366(6) 0.0685(13) Uani d U 1 1 . .
    H H32 0.8057 0.2552 0.9631 0.082 Uiso calc R 1 1 . .
    C C33 0.6694(9) 0.3243(8) 0.9220(5) 0.0684(14) Uani d U 1 1 . .
    H H33 0.6055 0.2697 0.9375 0.082 Uiso calc R 1 1 . .
    C C34 0.6460(9) 0.4171(8) 0.8831(5) 0.0661(16) Uani d U 1 1 . .
    H H34 0.5638 0.4221 0.8719 0.079 Uiso calc R 1 1 . .
    C C35 0.3302(6) 0.9129(6) 0.3933(4) 0.0425(12) Uani d U 1 1 . .
    H H35 0.3510 0.9844 0.4219 0.051 Uiso calc R 1 1 . .
    C C36 0.4133(7) 0.8951(6) 0.3514(4) 0.0439(11) Uani d U 1 1 . .
    H H36 0.4897 0.9515 0.3535 0.053 Uiso calc R 1 1 . .
    C C37 0.3786(7) 0.7913(6) 0.3068(4) 0.0416(10) Uani d U 1 1 . .
    H H37 0.4285 0.7779 0.2750 0.050 Uiso calc R 1 1 . .
    C C38 0.2695(6) 0.7073(6) 0.3096(4) 0.0380(10) Uani d U 1 1 . .
    H H38 0.2461 0.6358 0.2807 0.046 Uiso calc R 1 1 . .
    C C39 0.1949(6) 0.7292(5) 0.3553(4) 0.0339(9) Uani d U 1 1 . .
    C C40 0.0846(6) 0.6358(6) 0.3694(4) 0.0356(9) Uani d U 1 1 . .
    C C41 0.0697(7) 0.5191(6) 0.3519(4) 0.0409(10) Uani d U 1 1 . .
    H H41 0.1247 0.4972 0.3274 0.049 Uiso calc R 1 1 . .
    C C42 -0.0277(7) 0.4353(6) 0.3710(5) 0.0464(11) Uani d U 1 1 . .
    H H42 -0.0391 0.3565 0.3601 0.056 Uiso calc R 1 1 . .
    C C43 -0.1078(7) 0.4720(6) 0.4069(5) 0.0460(11) Uani d U 1 1 . .
    H H43 -0.1743 0.4182 0.4206 0.055 Uiso calc R 1 1 . .
    C C44 -0.0871(6) 0.5902(6) 0.4219(4) 0.0422(12) Uani d U 1 1 . .
    H H44 -0.1419 0.6141 0.4457 0.051 Uiso calc R 1 1 . .
    Dy Dy1 0.04319(2) 0.89445(2) 0.429009(13) 0.01643(8) Uani d . 1 1 . .
    Dy Dy2 0.67367(2) 0.67220(2) 0.800601(14) 0.01969(8) Uani d . 1 1 . .
    N N1 0.9105(5) 0.6742(5) 0.8207(3) 0.0390(13) Uani d . 1 1 . .
    N N2 0.7338(6) 0.4996(5) 0.8606(3) 0.0407(13) Uani d . 1 1 . .
    N N3 0.0070(4) 0.6719(4) 0.4043(3) 0.0238(10) Uani d . 1 1 . .
    N N4 0.2227(5) 0.8338(4) 0.3947(3) 0.0298(11) Uani d . 1 1 . .
    O O1 0.4947(4) 0.7273(4) 0.7207(2) 0.0282(9) Uani d . 1 1 . .
    O O2 0.6118(4) 0.8495(3) 0.8205(2) 0.0267(9) Uani d . 1 1 . .
    O O3 0.0652(4) 0.9668(4) 0.5843(3) 0.0312(10) Uani d . 1 1 . .
    O O4 0.1422(4) 0.8342(4) 0.5450(2) 0.0324(10) Uani d . 1 1 . .
    O O5 0.3955(6) 1.1574(5) 0.8318(3) 0.072(2) Uani d . 1 1 . .
    H H5 0.3461 1.1943 0.8150 0.108 Uiso calc R 1 1 . .
    O O6 -0.0618(4) 0.8244(4) 0.2938(2) 0.0256(9) Uani d . 1 1 . .
    O O7 0.0951(4) 0.9848(4) 0.3114(2) 0.0307(9) Uani d . 1 1 . .
    O O8 -0.3077(5) 0.7129(6) 0.0117(3) 0.0632(18) Uani d . 1 1 . .
    O O9 -0.2044(4) 0.7600(4) -0.0800(2) 0.0281(9) Uani d . 1 1 . .
    O O10 0.2343(4) 0.9872(4) 0.0599(2) 0.0352(10) Uani d . 1 1 . .
    H H10A 0.2877 1.0299 0.0958 0.053 Uiso calc R 1 1 . .
    O O11 0.6748(4) 0.5741(4) 0.6827(2) 0.0324(10) Uani d . 1 1 . .
    O O12 0.5103(4) 0.4909(4) 0.7272(2) 0.0283(9) Uani d . 1 1 . .
    O O13 0.1492(3) 0.1884(3) 0.5452(2) 0.0263(9) Uani d . 1 1 . .
    O O14 0.2080(3) 0.0689(3) 0.4735(2) 0.0247(8) Uani d . 1 1 . .
    O O15 0.6135(4) 0.3572(4) 0.4296(2) 0.0368(11) Uani d . 1 1 . .
    H H15 0.5706 0.3213 0.3881 0.055 Uiso calc R 1 1 . .
    O O1W 0.5317(4) 0.6243(4) 0.8801(2) 0.0377(11) Uani d . 1 1 . .
    H H1WA 0.5604 0.6566 0.9261 0.057 Uiso d R 1 1 . .
    H H1WB 0.4515 0.6014 0.8712 0.057 Uiso d R 1 1 . .
    O O2W 0.7608(4) 0.8059(4) 0.7123(2) 0.0337(10) Uani d . 1 1 . .
    H H2WA 0.7579 0.7565 0.6765 0.051 Uiso d R 1 1 . .
    H H2WB 0.7932 0.8733 0.6996 0.051 Uiso d R 1 1 . .
    O O3W 0.6892(5) 0.5249(5) 0.1047(4) 0.0671(17) Uani d . 1 1 . .
    H H3WA 0.7242 0.5719 0.1452 0.101 Uiso d R 1 1 . .
    H H3WB 0.6780 0.5651 0.0666 0.101 Uiso d R 1 1 . .
    O O4W 0.2982(7) 0.3417(7) 0.7652(4) 0.106(3) Uani d . 1 1 . .
    H H4WA 0.2287 0.2884 0.7480 0.160 Uiso d R 1 1 . .
    H H4WB 0.3365 0.3533 0.7291 0.160 Uiso d R 1 1 . .
loop_
    _atom_site_aniso_label
    _atom_site_aniso_U_11
    _atom_site_aniso_U_22
    _atom_site_aniso_U_33
    _atom_site_aniso_U_12
    _atom_site_aniso_U_13
    _atom_site_aniso_U_23
    C1 0.0205(15) 0.0297(16) 0.0218(15) 0.0061(13) 0.0008(13) -0.0021(14)
    C2 0.0201(16) 0.0278(17) 0.0217(16) 0.0068(14) 0.0016(14) -0.0009(15)
    C3 0.0198(15) 0.0278(16) 0.0231(15) 0.0061(13) 0.0017(13) -0.0006(14)
    C4 0.0235(16) 0.0319(17) 0.0287(17) 0.0084(15) -0.0007(15) -0.0053(15)
    C5 0.0252(17) 0.0354(18) 0.0304(18) 0.0085(15) -0.0025(15) -0.0083(16)
    C6 0.0234(16) 0.0344(18) 0.0274(17) 0.0074(15) -0.0021(15) -0.0064(16)
    C7 0.0196(19) 0.029(2) 0.0202(19) 0.0057(17) 0.0013(17) -0.0010(17)
    C8 0.0201(19) 0.026(2) 0.021(2) 0.0038(17) 0.0030(17) 0.0034(17)
    C9 0.0239(15) 0.0292(16) 0.0168(15) 0.0044(13) 0.0027(13) -0.0021(14)
    C10 0.0239(16) 0.0295(17) 0.0171(16) 0.0040(15) 0.0021(14) -0.0030(15)
    C11 0.0244(17) 0.0298(17) 0.0176(16) 0.0050(15) 0.0041(14) -0.0023(15)
    C12 0.0256(16) 0.0295(17) 0.0171(16) 0.0057(14) 0.0040(14) -0.0024(15)
    C13 0.0255(15) 0.0303(16) 0.0179(15) 0.0043(14) 0.0027(13) -0.0020(14)
    C14 0.0248(16) 0.0306(17) 0.0177(16) 0.0034(14) 0.0029(14) -0.0013(15)
    C15 0.0237(19) 0.028(2) 0.0172(19) 0.0051(17) 0.0024(17) -0.0017(17)
    C16 0.025(2) 0.032(2) 0.020(2) 0.0041(17) 0.0021(17) -0.0024(18)
    C17 0.0192(14) 0.0225(15) 0.0186(15) 0.0031(13) 0.0032(13) -0.0030(13)
    C18 0.0193(15) 0.0234(16) 0.0182(16) 0.0024(14) 0.0046(13) -0.0039(14)
    C19 0.0180(14) 0.0230(15) 0.0169(14) 0.0032(13) 0.0033(12) -0.0035(13)
    C20 0.0190(15) 0.0245(16) 0.0176(16) 0.0024(14) 0.0029(14) -0.0051(14)
    C21 0.0196(16) 0.0256(17) 0.0183(16) 0.0028(14) 0.0040(14) -0.0030(14)
    C22 0.0199(16) 0.0253(17) 0.0193(16) 0.0013(14) 0.0036(14) -0.0027(14)
    C23 0.0183(18) 0.0230(19) 0.0164(18) 0.0027(16) 0.0027(16) -0.0019(17)
    C24 0.0203(19) 0.0223(19) 0.0193(19) 0.0034(16) 0.0011(16) -0.0022(17)
    C25 0.043(3) 0.104(4) 0.063(3) 0.024(3) 0.019(3) 0.021(3)
    C26 0.047(2) 0.105(3) 0.067(3) 0.024(2) 0.018(2) 0.020(3)
    C27 0.050(2) 0.102(3) 0.070(3) 0.028(2) 0.015(2) 0.017(2)
    C28 0.052(2) 0.093(3) 0.068(3) 0.034(2) 0.012(2) 0.015(2)
    C29 0.052(2) 0.080(3) 0.061(2) 0.038(2) 0.011(2) 0.010(2)
    C30 0.058(2) 0.070(3) 0.061(2) 0.039(2) 0.007(2) 0.007(2)
    C31 0.066(2) 0.065(3) 0.067(3) 0.035(2) 0.002(2) 0.008(2)
    C32 0.073(3) 0.058(3) 0.070(3) 0.027(2) -0.001(2) 0.009(2)
    C33 0.074(3) 0.053(3) 0.068(3) 0.020(2) -0.003(2) 0.011(2)
    C34 0.073(3) 0.050(3) 0.066(3) 0.019(3) -0.003(3) 0.010(3)
    C35 0.037(2) 0.036(2) 0.060(3) 0.008(2) 0.026(2) 0.004(2)
    C36 0.039(2) 0.039(2) 0.058(2) 0.0082(18) 0.0248(19) 0.0066(19)
    C37 0.039(2) 0.038(2) 0.054(2) 0.0111(17) 0.0248(18) 0.0069(18)
    C38 0.0384(19) 0.0341(19) 0.048(2) 0.0124(16) 0.0220(17) 0.0056(17)
    C39 0.0349(19) 0.0294(18) 0.044(2) 0.0120(16) 0.0201(17) 0.0049(17)
    C40 0.0352(19) 0.0289(18) 0.047(2) 0.0100(16) 0.0192(17) 0.0001(17)
    C41 0.0390(19) 0.0305(19) 0.056(2) 0.0086(16) 0.0196(18) -0.0044(18)
    C42 0.042(2) 0.0324(19) 0.064(2) 0.0049(17) 0.0189(19) -0.0042(18)
    C43 0.039(2) 0.032(2) 0.066(2) 0.0034(18) 0.020(2) -0.001(2)
    C44 0.035(2) 0.030(2) 0.064(3) 0.005(2) 0.021(2) -0.001(2)
    Dy1 0.01444(13) 0.01919(14) 0.01331(14) 0.00240(10) 0.00243(10) -0.00233(10)
    Dy2 0.01911(14) 0.02153(15) 0.01423(14) 0.00364(10) -0.00064(10)
                                                                    -0.00393(10)
    N1 0.031(3) 0.056(4) 0.028(3) 0.014(3) 0.003(2) -0.008(3)
    N2 0.047(3) 0.036(3) 0.036(3) 0.015(3) -0.002(3) 0.002(3)
    N3 0.022(2) 0.021(2) 0.027(3) 0.0041(19) 0.007(2) -0.002(2)
    N4 0.025(3) 0.028(3) 0.039(3) 0.007(2) 0.015(2) 0.001(2)
    O1 0.028(2) 0.032(2) 0.020(2) 0.0113(18) -0.0043(17) -0.0067(17)
    O2 0.021(2) 0.031(2) 0.023(2) 0.0085(17) -0.0051(16) -0.0102(17)
    O3 0.023(2) 0.033(2) 0.038(2) 0.0123(18) 0.0013(18) 0.0082(19)
    O4 0.038(2) 0.034(2) 0.022(2) 0.016(2) -0.0039(18) -0.0002(18)
    O5 0.074(4) 0.069(4) 0.063(4) 0.047(3) -0.032(3) -0.047(3)
    O6 0.026(2) 0.033(2) 0.0132(19) 0.0030(17) 0.0032(16) 0.0001(16)
    O7 0.035(2) 0.032(2) 0.015(2) -0.0036(18) 0.0041(17) -0.0036(17)
    O8 0.033(3) 0.103(5) 0.024(3) -0.023(3) 0.005(2) -0.006(3)
    O9 0.028(2) 0.036(2) 0.0140(19) 0.0053(18) -0.0009(16) -0.0052(17)
    O10 0.027(2) 0.045(3) 0.027(2) -0.0024(19) 0.0107(19) -0.009(2)
    O11 0.028(2) 0.031(2) 0.028(2) -0.0036(18) 0.0046(18) -0.0111(18)
    O12 0.030(2) 0.029(2) 0.022(2) 0.0026(17) 0.0078(17) -0.0076(17)
    O13 0.0190(19) 0.027(2) 0.030(2) 0.0000(16) 0.0095(17) -0.0094(17)
    O14 0.0198(19) 0.023(2) 0.026(2) -0.0008(16) 0.0057(16) -0.0103(17)
    O15 0.024(2) 0.054(3) 0.024(2) -0.004(2) 0.0114(18) -0.012(2)
    O1W 0.027(2) 0.049(3) 0.025(2) -0.006(2) 0.0046(18) -0.008(2)
    O2W 0.042(3) 0.027(2) 0.028(2) 0.0007(19) 0.011(2) 0.0007(18)
    O3W 0.062(4) 0.058(4) 0.064(4) -0.007(3) 0.014(3) -0.003(3)
    O4W 0.095(5) 0.122(7) 0.056(4) -0.047(5) 0.030(4) -0.019(4)
_geom_special_details
;
;
loop_
    _geom_bond_atom_site_label_1
    _geom_bond_atom_site_label_2
    _geom_bond_site_symmetry_2
    _geom_bond_distance
    _geom_bond_publ_flag
    C1 C6 . 1.377(8) ?
    C1 C2 . 1.401(8) ?
    C1 C7 . 1.494(8) ?
    C2 C3 . 1.383(8) ?
    C2 H2 . 0.9300 ?
    C3 C4 . 1.377(8) ?
    C3 C8 . 1.505(8) ?
    C4 C5 . 1.383(8) ?
    C4 H4 . 0.9300 ?
    C5 O5 . 1.362(8) ?
    C5 C6 . 1.397(9) ?
    C6 H6 . 0.9300 ?
    C7 O1 . 1.263(7) ?
    C7 O2 . 1.269(7) ?
    C8 O4 . 1.246(7) ?
    C8 O3 . 1.272(7) ?
    C9 C14 . 1.381(8) ?
    C9 C10 . 1.393(8) ?
    C9 C15 . 1.499(7) ?
    C10 C11 . 1.390(8) ?
    C10 H10 . 0.9300 ?
    C11 O10 . 1.362(7) ?
    C11 C12 . 1.388(8) ?
    C12 C13 . 1.396(8) ?
    C12 H12 . 0.9300 ?
    C13 C14 . 1.380(8) ?
    C13 C16 . 1.511(8) ?
    C14 H14 . 0.9300 ?
    C15 O7 . 1.260(7) ?
    C15 O6 . 1.265(7) ?
    C16 O8 . 1.249(7) ?
    C16 O9 . 1.260(7) ?
    C17 C22 . 1.392(7) ?
    C17 C18 . 1.397(7) ?
    C17 C24 . 1.497(8) ?
    C18 C19 . 1.380(7) ?
    C18 H18 . 0.9300 ?
    C19 C20 . 1.409(7) ?
    C19 C23 . 1.502(7) ?
    C20 C21 . 1.391(7) ?
    C20 H20 . 0.9300 ?
    C21 O15 . 1.359(7) ?
    C21 C22 . 1.380(8) ?
    C22 H22 . 0.9300 ?
    C23 O14 . 1.257(6) ?
    C23 O13 . 1.260(6) ?
    C24 O12 . 1.262(7) ?
    C24 O11 . 1.266(7) ?
    C25 N1 . 1.346(11) ?
    C25 C26 . 1.377(12) ?
    C25 H25 . 0.9300 ?
    C26 C27 . 1.367(14) ?
    C26 H26 . 0.9300 ?
    C27 C28 . 1.394(14) ?
    C27 H27 . 0.9300 ?
    C28 C29 . 1.390(11) ?
    C28 H28 . 0.9300 ?
    C29 N1 . 1.347(10) ?
    C29 C30 . 1.470(13) ?
    C30 N2 . 1.343(10) ?
    C30 C31 . 1.409(12) ?
    C31 C32 . 1.371(13) ?
    C31 H31 . 0.9300 ?
    C32 C33 . 1.334(13) ?
    C32 H32 . 0.9300 ?
    C33 C34 . 1.385(12) ?
    C33 H33 . 0.9300 ?
    C34 N2 . 1.336(11) ?
    C34 H34 . 0.9300 ?
    C35 N4 . 1.325(8) ?
    C35 C36 . 1.389(9) ?
    C35 H35 . 0.9300 ?
    C36 C37 . 1.371(10) ?
    C36 H36 . 0.9300 ?
    C37 C38 . 1.372(9) ?
    C37 H37 . 0.9300 ?
    C38 C39 . 1.372(9) ?
    C38 H38 . 0.9300 ?
    C39 N4 . 1.345(8) ?
    C39 C40 . 1.502(9) ?
    C40 N3 . 1.346(7) ?
    C40 C41 . 1.386(9) ?
    C41 C42 . 1.384(10) ?
    C41 H41 . 0.9300 ?
    C42 C43 . 1.383(10) ?
    C42 H42 . 0.9300 ?
    C43 C44 . 1.384(9) ?
    C43 H43 . 0.9300 ?
    C44 N3 . 1.335(8) ?
    C44 H44 . 0.9300 ?
    Dy1 O13 2_566 2.287(4) ?
    Dy1 O3 2_576 2.328(4) ?
    Dy1 O4 . 2.355(4) ?
    Dy1 O14 1_565 2.358(4) ?
    Dy1 O6 . 2.444(4) ?
    Dy1 O7 . 2.496(4) ?
    Dy1 N4 . 2.545(5) ?
    Dy1 N3 . 2.603(5) ?
    Dy1 O3 . 2.818(4) ?
    Dy2 O9 1_656 2.300(4) ?
    Dy2 O1W . 2.346(4) ?
    Dy2 O11 . 2.393(4) ?
    Dy2 O2W . 2.444(4) ?
    Dy2 O1 . 2.470(4) ?
    Dy2 O2 . 2.472(4) ?
    Dy2 O12 . 2.527(4) ?
    Dy2 N2 . 2.549(6) ?
    Dy2 N1 . 2.628(5) ?
    O5 H5 . 0.8200 ?
    O10 H10A . 0.8200 ?
    O15 H15 . 0.8200 ?
    O1W H1WA . 0.8500 ?
    O1W H1WB . 0.8500 ?
    O2W H2WA . 0.8501 ?
    O2W H2WB . 0.8500 ?
    O3W H3WA . 0.8500 ?
    O3W H3WB . 0.8501 ?
    O4W H4WA . 0.8500 ?
    O4W H4WB . 0.8500 ?
loop_
    _geom_angle_atom_site_label_1
    _geom_angle_atom_site_label_2
    _geom_angle_atom_site_label_3
    _geom_angle_site_symmetry_1
    _geom_angle_site_symmetry_3
    _geom_angle
    _geom_angle_publ_flag
    C6 C1 C2 . . 119.8(5) ?
    C6 C1 C7 . . 120.1(5) ?
    C2 C1 C7 . . 120.0(5) ?
    C3 C2 C1 . . 119.5(5) ?
    C3 C2 H2 . . 120.2 ?
    C1 C2 H2 . . 120.2 ?
    C4 C3 C2 . . 120.5(5) ?
    C4 C3 C8 . . 120.1(5) ?
    C2 C3 C8 . . 119.3(5) ?
    C3 C4 C5 . . 120.4(6) ?
    C3 C4 H4 . . 119.8 ?
    C5 C4 H4 . . 119.8 ?
    O5 C5 C4 . . 121.8(6) ?
    O5 C5 C6 . . 118.7(5) ?
    C4 C5 C6 . . 119.5(6) ?
    C1 C6 C5 . . 120.3(6) ?
    C1 C6 H6 . . 119.8 ?
    C5 C6 H6 . . 119.8 ?
    O1 C7 O2 . . 119.7(5) ?
    O1 C7 C1 . . 120.7(5) ?
    O2 C7 C1 . . 119.6(5) ?
    O4 C8 O3 . . 121.5(5) ?
    O4 C8 C3 . . 118.6(5) ?
    O3 C8 C3 . . 119.8(5) ?
    C14 C9 C10 . . 120.3(5) ?
    C14 C9 C15 . . 121.7(5) ?
    C10 C9 C15 . . 118.1(5) ?
    C11 C10 C9 . . 119.6(5) ?
    C11 C10 H10 . . 120.2 ?
    C9 C10 H10 . . 120.2 ?
    O10 C11 C12 . . 118.2(5) ?
    O10 C11 C10 . . 121.6(5) ?
    C12 C11 C10 . . 120.3(5) ?
    C11 C12 C13 . . 119.5(5) ?
    C11 C12 H12 . . 120.2 ?
    C13 C12 H12 . . 120.2 ?
    C14 C13 C12 . . 120.2(5) ?
    C14 C13 C16 . . 120.5(5) ?
    C12 C13 C16 . . 119.3(5) ?
    C13 C14 C9 . . 120.2(5) ?
    C13 C14 H14 . . 119.9 ?
    C9 C14 H14 . . 119.9 ?
    O7 C15 O6 . . 119.7(5) ?
    O7 C15 C9 . . 119.8(5) ?
    O6 C15 C9 . . 120.4(5) ?
    O8 C16 O9 . . 124.3(5) ?
    O8 C16 C13 . . 117.8(5) ?
    O9 C16 C13 . . 118.0(5) ?
    C22 C17 C18 . . 119.5(5) ?
    C22 C17 C24 . . 119.6(5) ?
    C18 C17 C24 . . 120.9(5) ?
    C19 C18 C17 . . 120.2(5) ?
    C19 C18 H18 . . 119.9 ?
    C17 C18 H18 . . 119.9 ?
    C18 C19 C20 . . 120.1(5) ?
    C18 C19 C23 . . 119.6(5) ?
    C20 C19 C23 . . 120.3(5) ?
    C21 C20 C19 . . 119.3(5) ?
    C21 C20 H20 . . 120.4 ?
    C19 C20 H20 . . 120.4 ?
    O15 C21 C22 . . 117.2(5) ?
    O15 C21 C20 . . 122.6(5) ?
    C22 C21 C20 . . 120.3(5) ?
    C21 C22 C17 . . 120.5(5) ?
    C21 C22 H22 . . 119.8 ?
    C17 C22 H22 . . 119.8 ?
    O14 C23 O13 . . 125.5(5) ?
    O14 C23 C19 . . 118.4(5) ?
    O13 C23 C19 . . 116.1(5) ?
    O12 C24 O11 . . 119.8(5) ?
    O12 C24 C17 . . 121.1(5) ?
    O11 C24 C17 . . 119.1(5) ?
    N1 C25 C26 . . 124.2(10) ?
    N1 C25 H25 . . 117.9 ?
    C26 C25 H25 . . 117.9 ?
    C27 C26 C25 . . 117.1(10) ?
    C27 C26 H26 . . 121.5 ?
    C25 C26 H26 . . 121.5 ?
    C26 C27 C28 . . 120.5(9) ?
    C26 C27 H27 . . 119.7 ?
    C28 C27 H27 . . 119.7 ?
    C29 C28 C27 . . 118.7(9) ?
    C29 C28 H28 . . 120.6 ?
    C27 C28 H28 . . 120.6 ?
    N1 C29 C28 . . 121.2(9) ?
    N1 C29 C30 . . 118.0(7) ?
    C28 C29 C30 . . 120.8(8) ?
    N2 C30 C31 . . 120.4(9) ?
    N2 C30 C29 . . 116.4(7) ?
    C31 C30 C29 . . 123.1(8) ?
    C32 C31 C30 . . 119.2(9) ?
    C32 C31 H31 . . 120.4 ?
    C30 C31 H31 . . 120.4 ?
    C33 C32 C31 . . 120.7(9) ?
    C33 C32 H32 . . 119.7 ?
    C31 C32 H32 . . 119.7 ?
    C32 C33 C34 . . 117.7(10) ?
    C32 C33 H33 . . 121.1 ?
    C34 C33 H33 . . 121.1 ?
    N2 C34 C33 . . 124.2(9) ?
    N2 C34 H34 . . 117.9 ?
    C33 C34 H34 . . 117.9 ?
    N4 C35 C36 . . 123.6(7) ?
    N4 C35 H35 . . 118.2 ?
    C36 C35 H35 . . 118.2 ?
    C37 C36 C35 . . 117.5(6) ?
    C37 C36 H36 . . 121.3 ?
    C35 C36 H36 . . 121.3 ?
    C36 C37 C38 . . 119.3(6) ?
    C36 C37 H37 . . 120.4 ?
    C38 C37 H37 . . 120.4 ?
    C39 C38 C37 . . 119.8(7) ?
    C39 C38 H38 . . 120.1 ?
    C37 C38 H38 . . 120.1 ?
    N4 C39 C38 . . 121.5(6) ?
    N4 C39 C40 . . 116.2(5) ?
    C38 C39 C40 . . 122.2(6) ?
    N3 C40 C41 . . 122.5(6) ?
    N3 C40 C39 . . 116.2(5) ?
    C41 C40 C39 . . 121.2(6) ?
    C42 C41 C40 . . 119.5(6) ?
    C42 C41 H41 . . 120.2 ?
    C40 C41 H41 . . 120.2 ?
    C43 C42 C41 . . 118.2(7) ?
    C43 C42 H42 . . 120.9 ?
    C41 C42 H42 . . 120.9 ?
    C42 C43 C44 . . 118.8(7) ?
    C42 C43 H43 . . 120.6 ?
    C44 C43 H43 . . 120.6 ?
    N3 C44 C43 . . 123.6(6) ?
    N3 C44 H44 . . 118.2 ?
    C43 C44 H44 . . 118.2 ?
    O13 Dy1 O3 2_566 2_576 72.52(14) ?
    O13 Dy1 O4 2_566 . 89.48(15) ?
    O3 Dy1 O4 2_576 . 127.26(15) ?
    O13 Dy1 O14 2_566 1_565 134.77(13) ?
    O3 Dy1 O14 2_576 1_565 77.83(14) ?
    O4 Dy1 O14 . 1_565 82.03(15) ?
    O13 Dy1 O6 2_566 . 86.34(13) ?
    O3 Dy1 O6 2_576 . 87.44(14) ?
    O4 Dy1 O6 . . 141.71(14) ?
    O14 Dy1 O6 1_565 . 125.92(13) ?
    O13 Dy1 O7 2_566 . 129.91(14) ?
    O3 Dy1 O7 2_576 . 77.91(15) ?
    O4 Dy1 O7 . . 140.19(15) ?
    O14 Dy1 O7 1_565 . 73.56(13) ?
    O6 Dy1 O7 . . 52.45(13) ?
    O13 Dy1 N4 2_566 . 139.44(15) ?
    O3 Dy1 N4 2_576 . 145.09(16) ?
    O4 Dy1 N4 . . 76.16(16) ?
    O14 Dy1 N4 1_565 . 81.22(15) ?
    O6 Dy1 N4 . . 82.61(15) ?
    O7 Dy1 N4 . . 69.50(16) ?
    O13 Dy1 N3 2_566 . 76.12(14) ?
    O3 Dy1 N3 2_576 . 141.60(15) ?
    O4 Dy1 N3 . . 73.24(15) ?
    O14 Dy1 N3 1_565 . 140.54(14) ?
    O6 Dy1 N3 . . 68.80(14) ?
    O7 Dy1 N3 . . 107.11(14) ?
    N4 Dy1 N3 . . 63.48(15) ?
    O13 Dy1 O3 2_566 . 73.04(13) ?
    O3 Dy1 O3 2_576 . 78.01(14) ?
    O4 Dy1 O3 . . 49.26(13) ?
    O14 Dy1 O3 1_565 . 67.89(13) ?
    O6 Dy1 O3 . . 157.51(12) ?
    O7 Dy1 O3 . . 137.87(13) ?
    N4 Dy1 O3 . . 118.94(14) ?
    N3 Dy1 O3 . . 113.26(13) ?
    O9 Dy2 O1W 1_656 . 76.99(14) ?
    O9 Dy2 O11 1_656 . 144.48(14) ?
    O1W Dy2 O11 . . 130.31(14) ?
    O9 Dy2 O2W 1_656 . 102.70(15) ?
    O1W Dy2 O2W . . 147.49(16) ?
    O11 Dy2 O2W . . 67.17(14) ?
    O9 Dy2 O1 1_656 . 126.34(14) ?
    O1W Dy2 O1 . . 80.60(15) ?
    O11 Dy2 O1 . . 84.89(14) ?
    O2W Dy2 O1 . . 73.59(14) ?
    O9 Dy2 O2 1_656 . 74.47(14) ?
    O1W Dy2 O2 . . 74.31(15) ?
    O11 Dy2 O2 . . 129.29(14) ?
    O2W Dy2 O2 . . 74.37(14) ?
    O1 Dy2 O2 . . 52.60(12) ?
    O9 Dy2 O12 1_656 . 145.62(14) ?
    O1W Dy2 O12 . . 77.65(14) ?
    O11 Dy2 O12 . . 52.71(13) ?
    O2W Dy2 O12 . . 111.16(13) ?
    O1 Dy2 O12 . . 71.06(14) ?
    O2 Dy2 O12 . . 119.80(13) ?
    O9 Dy2 N2 1_656 . 79.69(17) ?
    O1W Dy2 N2 . . 80.15(18) ?
    O11 Dy2 N2 . . 83.40(17) ?
    O2W Dy2 N2 . . 132.21(18) ?
    O1 Dy2 N2 . . 142.38(17) ?
    O2 Dy2 N2 . . 146.97(16) ?
    O12 Dy2 N2 . . 73.40(16) ?
    O9 Dy2 N1 1_656 . 67.91(15) ?
    O1W Dy2 N1 . . 132.17(17) ?
    O11 Dy2 N1 . . 76.59(15) ?
    O2W Dy2 N1 . . 73.89(17) ?
    O1 Dy2 N1 . . 146.81(16) ?
    O2 Dy2 N1 . . 122.85(16) ?
    O12 Dy2 N1 . . 115.59(16) ?
    N2 Dy2 N1 . . 62.81(19) ?
    C25 N1 C29 . . 118.1(7) ?
    C25 N1 Dy2 . . 122.0(5) ?
    C29 N1 Dy2 . . 119.5(5) ?
    C34 N2 C30 . . 117.7(7) ?
    C34 N2 Dy2 . . 118.8(5) ?
    C30 N2 Dy2 . . 123.3(5) ?
    C44 N3 C40 . . 117.4(5) ?
    C44 N3 Dy1 . . 123.9(4) ?
    C40 N3 Dy1 . . 118.7(4) ?
    C35 N4 C39 . . 118.0(5) ?
    C35 N4 Dy1 . . 120.5(4) ?
    C39 N4 Dy1 . . 118.3(4) ?
    C7 O1 Dy2 . . 93.8(3) ?
    C7 O2 Dy2 . . 93.6(3) ?
    C8 O3 Dy1 . 2_576 168.2(4) ?
    C8 O3 Dy1 . . 81.1(3) ?
    Dy1 O3 Dy1 2_576 . 101.99(14) ?
    C8 O4 Dy1 . . 103.3(3) ?
    C5 O5 H5 . . 109.5 ?
    C15 O6 Dy1 . . 94.6(3) ?
    C15 O7 Dy1 . . 92.3(3) ?
    C16 O9 Dy2 . 1_454 139.1(4) ?
    C11 O10 H10A . . 109.5 ?
    C24 O11 Dy2 . . 96.7(3) ?
    C24 O12 Dy2 . . 90.5(3) ?
    C23 O13 Dy1 . 2_566 140.5(4) ?
    C23 O14 Dy1 . 1_545 138.4(3) ?
    C21 O15 H15 . . 109.5 ?
    Dy2 O1W H1WA . . 115.0 ?
    Dy2 O1W H1WB . . 133.5 ?
    H1WA O1W H1WB . . 107.7 ?
    Dy2 O2W H2WA . . 99.2 ?
    Dy2 O2W H2WB . . 153.0 ?
    H2WA O2W H2WB . . 107.7 ?
    H3WA O3W H3WB . . 107.7 ?
    H4WA O4W H4WB . . 107.7 ?
loop_
    _geom_hbond_atom_site_label_D
    _geom_hbond_atom_site_label_H
    _geom_hbond_atom_site_label_A
    _geom_hbond_site_symmetry_A
    _geom_hbond_distance_DH
    _geom_hbond_distance_HA
    _geom_hbond_distance_DA
    _geom_hbond_angle_DHA
    O5 H5 O4W 1_565 0.82 2.15 2.910(11) 154
    O10 H10A O2 2_676 0.82 1.95 2.761(6) 168
    O15 H15 O1 2_666 0.82 1.92 2.718(6) 163
    O1W H1WA O8 1_656 0.85 1.84 2.609(6) 150
    O1W H1WB O3W 2_666 0.85 2.01 2.717(7) 141
    O2W H2WA O11 . 0.85 2.15 2.676(6) 120
    O2W H2WB O7 2_676 0.85 1.86 2.689(6) 164
    O3W H3WA O4W 2_666 0.85 1.99 2.744(9) 147
    O3W H3WB O8 1_655 0.85 2.03 2.832(9) 156
    O4W H4WA O6 2_566 0.85 1.96 2.809(8) 175
    O4W H4WB O12 . 0.85 2.20 2.801(8) 128
data_global
_journal_date_recd_electronic     2011-08-22
_journal_date_accepted     2011-09-23
_journal_name_full     'Acta Crystallographica, Section E'
_journal_year     2011
_journal_volume     67
_journal_issue     10
_journal_page_first     m1473
_journal_page_last     m1474
_journal_paper_category     QM
_journal_coeditor_code     HY2467
_publ_contact_author_name     'Yan-Lin Zhang'
_publ_contact_author_address
;
School of Chemistry and Environment
South China Normal University
Guangzhou 510006
People's Republic of China
;
_publ_contact_author_email     zhangyl75@yahoo.com.cn
_publ_contact_author_fax     '86 20 39310187'
_publ_contact_author_phone     '86 20 39310187'
_publ_section_title
;\
Poly[[diaquabis(2,2'-bipyridine-\k^2^<i>N</i>,<i>N</i>')(\m~3~-5-\
hydroxyisophthalato-\k^5^<i>O</i>^1^,<i>O</i>^1'^:<i>O</i>^3^,<i>O</i>^3'^:\
<i>O</i>^3'^)(\m~3~-5-hydroxyisophthalato-\k^4^<i>O</i>^1^,<i>O</i>^1'^:\
<i>O</i>^3^:<i>O</i>^3'^)(\m~2~-5-hydroxyisophthalato-\k^3^<i>O</i>^1^,\
<i>O</i>^1'^:<i>O</i>^3^)didysprosium(III)] dihydrate]
;
loop_
    _publ_author_name
    _publ_author_footnote
    _publ_author_address
    'Yan-Lin Zhang' .
;
School of Chemistry and Environment
South China Normal University
Guangzhou 510006
People's Republic of China
;
