# Supplementary material for: Poly[[diaquabis(2,2′-bipyridine-κ2 N,N′)(μ3-5-hydroxyisophthalato-κ5 O 1,O 1′:O 3,O 3′:O 3′)(μ3-5-hydroxy­isophthalato-κ4 O 1,O 1′:O 3:O 3′)(μ2-5-hydroxyisophthalato-κ3 O 1,O 1′:O 3)didysprosium(III)] dihydrate]
Source: Acta Crystallogr Sect E Struct Rep Online. 2011 Sep 30;67(Pt 10):m1473–4. doi: 10.1107/S1600536811039080 (PMC3201354; doi:10.1107/S1600536811039080)
Supplement: Supplementary file 2 [file e-67-m1473-Isup2.hkl]

# 
# h,k,l, Fc-squared, Fo-squared, sigma(Fo-squared) and status flag 
# 
data_I
_shelx_title ' d in P-1' 
_shelx_refln_list_code          4 
_shelx_F_calc_maximum      341.30 
_exptl_crystal_F_000      1224.00 
_reflns_d_resolution_high  0.8346 
 
loop_ 
 _symmetry_equiv_pos_as_xyz 
 'x, y, z' 
 '-x, -y, -z' 
 
_cell_length_a    11.3736 
_cell_length_b    12.0349 
_cell_length_c    17.8360 
_cell_angle_alpha  91.310 
_cell_angle_beta  103.187 
_cell_angle_gamma 106.505 
 
_shelx_F_squared_multiplier     1.000 
 
loop_ 
 _refln_index_h 
 _refln_index_k 
 _refln_index_l 
 _refln_F_squared_calc 
 _refln_F_squared_meas 
 _refln_F_squared_sigma 
 _refln_observed_status 
   1   0   0     9317.44     7476.59    193.25 o 
   2   0   0     3275.86     4525.32     74.90 o 
   3   0   0    34065.55    31306.67    461.89 o 
   4   0   0       13.30        6.49      7.83 o 
   5   0   0     2990.73     3151.10     67.92 o 
   6   0   0     3947.12     3843.58    136.10 o 
   7   0   0     4021.67     4077.08    111.33 o 
   8   0   0     6017.17     6135.04    155.45 o 
   9   0   0      492.44      619.44     78.15 o 
  10   0   0     1747.40     1449.12    115.10 o 
  11   0   0    11125.42    11164.92    406.69 o 
  12   0   0        2.27       36.72     45.33 o 
 -12   1   0     6888.07     7066.92    308.57 o 
 -11   1   0     3216.01     3316.17    186.71 o 
 -10   1   0      695.68      652.15     82.62 o 
  -9   1   0    14923.88    14353.25    451.56 o 
  -8   1   0     7515.84     7439.13    175.61 o 
  -7   1   0        0.56       18.60     20.89 o 
  -6   1   0    16932.84    16469.36    319.32 o 
  -5   1   0       46.76       32.57     13.02 o 
  -4   1   0    10026.89     9626.04    156.29 o 
  -3   1   0     7733.50     7320.86    118.97 o 
  -2   1   0     7470.19     6973.05    110.24 o 
  -1   1   0    74135.59    69785.83   1711.79 o 
   0   1   0     1792.57     3057.29     60.30 o 
   1   1   0     6695.55     5422.45    107.21 o 
   2   1   0    45532.27    49109.66    716.54 o 
   3   1   0     4690.32     4097.35     75.06 o 
   4   1   0       89.93      106.92     12.36 o 
   5   1   0    40262.04    39394.52    588.97 o 
   6   1   0        8.90       16.02     14.42 o 
   7   1   0      728.57      791.00     47.28 o 
   8   1   0    10474.78    10055.04    229.34 o 
   9   1   0      196.11      202.20     54.51 o 
  10   1   0     4926.22     4835.87    229.28 o 
  11   1   0        3.54      -30.52     31.56 o 
  12   1   0     1304.34     1322.89    137.36 o 
 -13   2   0     1241.14     1153.51    128.30 o 
 -12   2   0       77.80       85.95     49.34 o 
 -11   2   0      946.78      732.94     91.00 o 
 -10   2   0    15490.09    17131.00    530.62 o 
  -9   2   0     4558.18     4182.68    184.30 o 
  -8   2   0      276.35      246.26     46.71 o 
  -7   2   0    24638.42    23974.87    493.10 o 
  -6   2   0    10515.63    11575.95    322.57 o 
  -5   2   0     1223.40     1132.57     42.34 o 
  -4   2   0    33401.04    34800.11    618.42 o 
  -3   2   0     6671.57     5762.97    115.68 o 
  -2   2   0    17248.78    16768.14    429.30 o 
  -1   2   0      668.17     1131.71     47.16 o 
   0   2   0     1669.71     1038.41     32.93 o 
   2   2   0     3634.22     3948.18     72.12 o 
   3   2   0      448.14      429.12     17.85 o 
   4   2   0    50259.62    49513.80    732.26 o 
   5   2   0      331.82      273.29     18.39 o 
   6   2   0     1387.24     1276.39     57.55 o 
   7   2   0    25062.94    24414.31    478.88 o 
   8   2   0     2064.85     2063.13     83.26 o 
   9   2   0      306.93      301.69     63.23 o 
  10   2   0     4463.61     4520.64    226.75 o 
  11   2   0       85.66       73.10     49.69 o 
 -13   3   0      617.00      715.95    102.59 o 
 -12   3   0     3422.91     3558.65    195.89 o 
 -11   3   0       19.95       -9.75     35.11 o 
 -10   3   0     1132.55     1123.90     94.44 o 
  -9   3   0     1773.07     1678.05    106.38 o 
  -8   3   0    11084.60    10600.33    335.89 o 
  -7   3   0     7779.09     7367.46    217.57 o 
  -6   3   0        2.62       13.71     19.85 o 
  -5   3   0    33990.06    33623.84    604.40 o 
  -4   3   0    16389.48    18357.76    338.29 o 
  -3   3   0     2646.47     2602.17     94.90 o 
  -2   3   0    34096.44    36918.21    922.97 o 
  -1   3   0    48300.23    46772.64   1161.77 o 
   0   3   0     1076.81      960.38     51.18 o 
   1   3   0      458.10      464.98     26.37 o 
   2   3   0     1611.43     1588.32     71.84 o 
   3   3   0    39701.93    41113.07   1044.67 o 
   4   3   0     2192.91     1858.02     45.36 o 
   5   3   0       68.43       82.70     20.40 o 
   6   3   0    18909.53    18514.02    762.14 o 
   7   3   0     3684.25     3568.56    130.76 o 
   8   3   0      179.96      214.87     34.59 o 
   9   3   0    11571.73    11330.39    407.49 o 
  10   3   0     3798.18     4287.11    226.87 o 
  11   3   0        3.14       31.67     49.00 o 
 -13   4   0     3162.72     3296.78    196.46 o 
 -12   4   0      216.63      206.79     58.98 o 
 -11   4   0     2439.09     2686.17    155.03 o 
 -10   4   0     6731.76     7331.66    273.92 o 
  -9   4   0      759.05      961.99     78.84 o 
  -8   4   0      273.16      420.35     53.48 o 
  -7   4   0     2251.50     2626.94    115.04 o 
  -6   4   0     7976.09     8780.92    184.04 o 
  -5   4   0    22201.44    21985.45    444.73 o 
  -4   4   0     1916.26     1580.84     61.28 o 
  -3   4   0    46514.81    44760.54   1123.45 o 
  -2   4   0    65728.48    69768.84   1725.68 o 
  -1   4   0     4148.01     3769.11    130.82 o 
   0   4   0    19705.48    20024.88    536.94 o 
   1   4   0     9720.46     8421.30    178.84 o 
   2   4   0      909.21      896.57     42.66 o 
   3   4   0     5131.03     5031.20    128.76 o 
   4   4   0     1026.67      811.35     46.88 o 
   5   4   0     7697.00     7787.86    342.89 o 
   6   4   0      507.50      528.34     46.30 o 
   7   4   0      208.14      200.95     41.20 o 
   8   4   0     8948.89     9295.41    232.33 o 
   9   4   0     4015.40     3859.54    207.82 o 
  10   4   0       97.49       26.16     39.82 o 
  11   4   0     4618.20     5001.69    266.00 o 
 -13   5   0       47.67       19.51     41.20 o 
 -12   5   0     1935.40     2217.17    147.23 o 
 -11   5   0     9554.63     9053.21    329.92 o 
 -10   5   0      449.60      437.67     65.07 o 
  -9   5   0      887.03      989.99     81.71 o 
  -8   5   0    12605.57    13021.76    396.94 o 
  -7   5   0      134.29      281.26     25.85 o 
  -6   5   0     1332.05     1441.98     51.64 o 
  -5   5   0     2351.31     2291.99     88.93 o 
  -3   5   0    38569.02    37358.53    954.07 o 
  -2   5   0        6.67      140.92     26.62 o 
  -1   5   0    11081.47    10646.23    311.90 o 
   0   5   0    23953.47    25501.42    683.59 o 
   1   5   0      256.17      241.48     29.55 o 
   2   5   0     5496.27     5367.77    136.24 o 
   3   5   0    12483.75    11722.30    255.06 o 
   4   5   0      331.59      279.14     32.69 o 
   5   5   0     1074.31     1105.86    225.95 o 
   6   5   0     9797.91     9742.83    234.61 o 
   7   5   0      309.91      327.44     61.16 o 
   8   5   0      789.02      681.01     57.25 o 
   9   5   0       25.05       23.75     36.49 o 
  10   5   0     3163.69     3246.63    204.72 o 
 -13   6   0     1317.25     1213.53    118.66 o 
 -12   6   0     6245.39     6405.25    270.71 o 
 -11   6   0      139.51      170.18     49.46 o 
 -10   6   0     1412.82     1542.99    107.87 o 
  -9   6   0    13003.38    12331.51    391.89 o 
  -8   6   0     1798.14     1881.51    108.44 o 
  -7   6   0     4157.17     4336.54    112.50 o 
  -6   6   0    11854.74    12352.85    251.73 o 
  -5   6   0       16.62       33.97     21.34 o 
  -4   6   0     2020.33     2049.40     98.00 o 
  -3   6   0     3791.41     3663.31    140.57 o 
  -2   6   0     1813.72     1812.09     91.80 o 
  -1   6   0     6732.12     6120.43    211.49 o 
   1   6   0    11408.21    10916.59    350.69 o 
   2   6   0    22803.81    21739.92    545.94 o 
   3   6   0        1.31       29.63     17.72 o 
   4   6   0     4552.61     5016.43    144.65 o 
   5   6   0    21646.68    21376.28    581.23 o 
   6   6   0      404.66      477.55     47.86 o 
   7   6   0     1974.91     1714.27     84.21 o 
   8   6   0     3029.39     3049.87    120.93 o 
   9   6   0      594.18      591.79     97.89 o 
 -12   7   0      601.80      646.41     87.21 o 
 -11   7   0        4.41       21.00     31.90 o 
 -10   7   0     6248.11     5891.49    237.20 o 
  -9   7   0        0.46       36.38     30.75 o 
  -8   7   0     1247.26     1402.07     94.44 o 
  -7   7   0    12324.63    11896.47    250.25 o 
  -6   7   0     1051.47     1006.35     79.64 o 
  -5   7   0     1034.53      782.05     62.31 o 
  -4   7   0    27665.75    27863.06    745.79 o 
  -3   7   0     3700.41     3334.88    141.15 o 
  -2   7   0      626.74      572.05     57.03 o 
  -1   7   0    10025.08     9577.29    310.87 o 
   0   7   0     1208.19     1101.99     84.23 o 
   1   7   0     8148.02     8586.61    304.90 o 
   2   7   0     2138.42     2108.50    130.02 o 
   3   7   0     3408.25     3264.11    110.88 o 
   4   7   0    15192.94    14790.73    328.67 o 
   5   7   0      140.72      172.79     34.73 o 
   6   7   0     3395.37     3359.84    124.82 o 
   7   7   0     9047.56     9398.70    247.52 o 
   8   7   0      649.25      617.59     74.53 o 
   9   7   0      346.13      365.26     82.51 o 
 -12   8   0     1137.67      992.40    102.02 o 
 -11   8   0     1004.00      776.77     86.87 o 
 -10   8   0     1194.20     1194.94     96.74 o 
  -9   8   0       23.01       26.28     29.49 o 
  -8   8   0     6816.30     7032.15    256.94 o 
  -7   8   0       54.05       50.38     17.38 o 
  -6   8   0      491.46      773.67     71.15 o 
  -5   8   0    20425.47    19434.35    553.58 o 
  -4   8   0     4988.90     4270.47    173.74 o 
  -3   8   0     3122.44     3253.40    148.95 o 
  -2   8   0    21952.91    21426.83    611.76 o 
  -1   8   0      179.08      177.98     43.84 o 
   0   8   0      365.75      361.02     60.71 o 
   1   8   0     4529.87     4427.11    203.92 o 
   2   8   0      544.30      573.54     78.61 o 
   3   8   0     8174.98     8231.91    323.49 o 
   4   8   0      558.51      424.13     74.93 o 
   5   8   0     1205.84     1108.97    121.41 o 
   6   8   0     8313.78     7791.33    217.94 o 
   7   8   0       29.93       34.47     30.03 o 
   8   8   0     2791.04     2638.65    141.72 o 
 -12   9   0       53.67       72.30     41.66 o 
 -11   9   0     2509.67     2216.02    140.69 o 
 -10   9   0     1827.34     1697.79    119.34 o 
  -9   9   0     2147.90     1933.84    123.02 o 
  -8   9   0     1661.87     1609.89    108.33 o 
  -7   9   0      207.62      229.24     29.86 o 
  -6   9   0     8350.01     8174.88    285.51 o 
  -5   9   0      588.76      381.21     55.66 o 
  -4   9   0       28.19       20.08     26.05 o 
  -3   9   0    21707.10    23340.59    667.07 o 
  -2   9   0      771.86      531.43     68.85 o 
  -1   9   0      570.24      518.35     70.92 o 
   0   9   0    11049.82    11040.75    384.77 o 
   1   9   0     2386.25     1603.46    122.33 o 
   2   9   0      870.27     1006.40    106.38 o 
   3   9   0    13067.74    13164.97    463.38 o 
   4   9   0      494.86      454.66     83.08 o 
   5   9   0      526.83      579.77     98.46 o 
   6   9   0      661.66      647.44     99.26 o 
   7   9   0      117.83      113.61     53.82 o 
 -11  10   0     3027.55     2734.14    161.46 o 
 -10  10   0      135.94       84.46     41.89 o 
  -9  10   0     5404.78     5392.31    230.20 o 
  -8  10   0     3943.44     3623.49    175.80 o 
  -7  10   0      450.00      525.58     70.34 o 
  -6  10   0     2604.73     2673.43    143.79 o 
  -5  10   0     4942.20     4570.21    198.41 o 
  -4  10   0     6456.71     6471.92    252.12 o 
  -3  10   0      217.63      312.71     58.52 o 
  -2  10   0      214.58      180.85     49.11 o 
  -1  10   0    11251.09    11153.56    393.49 o 
   0  10   0     2507.41     2322.74    150.90 o 
   1  10   0      357.24      323.61     72.07 o 
   2  10   0    11145.51    10310.00    396.13 o 
   3  10   0     2869.67     2806.43    181.54 o 
   4  10   0       26.74       51.52     43.95 o 
   5  10   0     4380.77     3982.09    229.97 o 
   6  10   0      427.45      734.54    113.38 o 
 -11  11   0       31.91       18.13     34.77 o 
 -10  11   0     3049.54     3129.24    173.28 o 
  -9  11   0     2164.85     1924.78    130.13 o 
  -8  11   0        4.63        5.16     30.30 o 
  -7  11   0     3920.74     3578.96    179.93 o 
  -6  11   0     8674.24     7477.05    287.23 o 
  -5  11   0        8.32       -8.84     26.74 o 
  -4  11   0     1917.67     1871.53    126.46 o 
  -3  11   0     7002.72     6935.87    283.44 o 
  -2  11   0     3417.57     3705.53    195.89 o 
  -1  11   0       32.55       10.67     33.05 o 
   0  11   0      175.12      215.28     64.26 o 
   1  11   0    10295.01    10825.93    417.36 o 
   2  11   0     1693.35     1730.27    145.51 o 
   3  11   0      150.82      104.66     53.36 o 
   4  11   0     6980.30     6301.62    308.92 o 
   5  11   0     1966.90     1809.91    157.90 o 
 -10  12   0      582.00      506.99     82.16 o 
  -9  12   0      992.34      891.99     97.31 o 
  -8  12   0     2720.35     2779.70    164.33 o 
  -7  12   0     5593.89     5248.87    236.39 o 
  -6  12   0      549.38      425.05     73.79 o 
  -5  12   0     4196.56     4481.96    218.15 o 
  -4  12   0     5117.09     5514.87    250.05 o 
  -3  12   0       80.31       20.77     33.51 o 
  -2  12   0      754.35      744.99     99.03 o 
  -1  12   0     3623.86     3865.50    218.49 o 
   0  12   0     4884.69     4774.59    251.43 o 
   1  12   0        6.90      -19.97     32.25 o 
   2  12   0      451.45      474.17     94.56 o 
   3  12   0     3643.52     3738.81    233.53 o 
  -9  13   0       75.08       25.93     40.97 o 
  -8  13   0      731.90      787.67    100.07 o 
  -7  13   0       34.74       10.21     34.89 o 
  -6  13   0     1792.44     1727.63    135.41 o 
  -5  13   0     3227.47     3029.98    182.23 o 
  -4  13   0        1.37       15.72     39.93 o 
  -3  13   0     2817.97     3235.50    200.82 o 
  -2  13   0     8253.13     7604.78    334.62 o 
  -1  13   0      139.80      140.12     58.87 o 
   0  13   0     2235.56     2224.40    173.74 o 
   1  13   0     2386.48     2253.78    179.48 o 
  -6  14   0      627.07      644.58     99.61 o 
  -5  14   0      517.40      532.58     94.79 o 
  -4  14   0     1098.08     1227.53    131.39 o 
  -3  14   0     3256.13     3503.34    218.49 o 
  -2  14   0       95.16       91.92     58.41 o 
  -1  14   0     2989.79     3148.63    217.12 o 
   1 -14   1     4772.61     4945.00    276.33 o 
   2 -14   1     2309.94     1971.37    162.84 o 
   3 -14   1       51.17       14.57     46.25 o 
   4 -14   1     2827.81     2868.06    191.07 o 
   5 -14   1      635.40      476.35     89.05 o 
   6 -14   1       15.83       78.26     50.15 o 
  -2 -13   1      573.60      593.05    110.62 o 
  -1 -13   1     1748.66     1647.07    158.82 o 
   0 -13   1     2457.16     2014.17    166.28 o 
   1 -13   1      182.83      184.87     68.51 o 
   2 -13   1      175.39      182.69     65.07 o 
   3 -13   1     4036.58     3592.85    209.08 o 
   4 -13   1      937.85     1033.94    114.75 o 
   5 -13   1       53.88       53.13     40.39 o 
   6 -13   1     3310.41     3226.66    188.31 o 
   7 -13   1     1939.25     1894.25    140.23 o 
   8 -13   1      306.29      167.31     59.10 o 
  -2 -12   1     6047.95     6037.57    301.12 o 
  -1 -12   1      133.41      110.16     55.54 o 
   0 -12   1      986.42      729.72    104.08 o 
   1 -12   1     2581.27     2326.65    165.02 o 
   2 -12   1     3860.27     3789.99    208.97 o 
   3 -12   1      852.15      647.79     91.80 o 
   4 -12   1      116.81      138.62     51.07 o 
   5 -12   1     3672.85     3717.35    194.05 o 
   6 -12   1     2225.98     2101.61    140.92 o 
   7 -12   1      198.72      206.67     56.46 o 
   8 -12   1     4503.17     4292.85    211.49 o 
   9 -12   1     1122.30      932.72    100.41 o 
  10 -12   1      178.66      172.02     54.74 o 
  -5 -11   1       70.80       41.08     47.85 o 
  -4 -11   1     2555.42     2390.45    176.26 o 
  -3 -11   1     8421.73     8111.42    354.25 o 
  -2 -11   1      109.93      105.00     51.41 o 
  -1 -11   1     4648.48     4878.55    247.87 o 
   0 -11   1    11810.73    11454.79    422.53 o 
   1 -11   1        1.19      -14.46     26.74 o 
   2 -11   1      176.33      108.67     44.87 o 
   3 -11   1     1954.92     2003.73    137.13 o 
   4 -11   1     2961.04     2680.09    155.61 o 
   5 -11   1      314.40      253.26     57.61 o 
   6 -11   1     1021.09     1023.95     95.93 o 
   7 -11   1     4348.55     4090.42    197.49 o 
   8 -11   1     2072.21     1872.56    126.92 o 
   9 -11   1        6.68        4.59     31.21 o 
  10 -11   1     4324.09     4009.18    203.12 o 
  11 -11   1     2030.50     1967.58    141.84 o 
  -6 -10   1     1568.01     1801.41    152.16 o 
  -5 -10   1       97.70       29.03     42.11 o 
  -4 -10   1     1529.51     1498.35    140.57 o 
  -3 -10   1      741.55      820.84    105.57 o 
  -1 -10   1     5141.88     4129.44    215.39 o 
   0 -10   1       48.08       40.74     38.44 o 
   1 -10   1     4866.18     4889.46    224.69 o 
   2 -10   1     9815.89     9468.16    341.74 o 
   3 -10   1      229.87      255.33     55.54 o 
   4 -10   1     2222.24     1933.96    121.64 o 
   5 -10   1     5898.28     5109.56    214.59 o 
   6 -10   1      926.94     1126.09     91.00 o 
   7 -10   1      658.74      591.67     73.44 o 
   8 -10   1     1895.60     1856.38    121.52 o 
   9 -10   1     3421.53     3421.29    175.12 o 
  10 -10   1     2178.06     1971.02    132.77 o 
  11 -10   1       12.35       22.15     34.20 o 
  -7  -9   1     4676.30     4333.66    159.19 o 
  -6  -9   1     1114.09     1043.49     77.04 o 
  -5  -9   1      101.95       62.59     24.59 o 
  -4  -9   1     7276.67     6738.95    297.67 o 
  -3  -9   1      228.29      141.49     54.28 o 
  -2  -9   1     6534.14     6243.67    270.82 o 
  -1  -9   1       56.85       70.23     37.75 o 
   0  -9   1     1716.48     1551.25    114.18 o 
   1  -9   1    10113.81     9979.16    347.48 o 
   2  -9   1       82.95      174.08     45.10 o 
   3  -9   1     4198.71     4059.09    180.51 o 
   4  -9   1    17656.12    15515.71    470.95 o 
   5  -9   1      170.03      196.34     44.30 o 
   6  -9   1      621.78      633.79     69.54 o 
   7  -9   1     7777.11     7549.46    274.26 o 
   8  -9   1      113.60      105.00     40.05 o 
   9  -9   1      753.95      685.66     78.84 o 
  10  -9   1      824.40     1015.58     96.62 o 
  11  -9   1     2342.31     2555.24    155.95 o 
  12  -9   1     1539.59     1447.40    119.00 o 
  -8  -8   1     6368.42     6431.56    201.22 o 
  -7  -8   1     1482.73     1344.82     84.97 o 
  -6  -8   1     1870.71     1883.18     94.47 o 
  -5  -8   1    18209.45    17809.21    613.94 o 
  -4  -8   1     5026.38     5276.41    134.30 o 
  -3  -8   1       89.98       44.18     22.24 o 
  -2  -8   1    10877.52    11169.97    389.82 o 
  -1  -8   1      175.34      290.56     56.92 o 
   0  -8   1     2545.28     3000.48    153.31 o 
   1  -8   1      226.67      243.39     47.51 o 
   2  -8   1     1934.05     1773.30    105.34 o 
   3  -8   1    17916.69    18576.56    536.25 o 
   4  -8   1      480.02      391.20     52.44 o 
   5  -8   1     1808.27     1992.83    110.39 o 
   6  -8   1    10209.25     8778.48    295.61 o 
   7  -8   1       88.13       71.75     27.08 o 
   8  -8   1      224.88      181.20     44.18 o 
   9  -8   1     7949.81     7426.91    278.74 o 
  10  -8   1      287.77      317.41     62.20 o 
  11  -8   1      130.70      127.38     47.97 o 
  12  -8   1     1151.23     1184.84    111.31 o 
  -9  -7   1     2534.23     2623.03    133.98 o 
  -8  -7   1      423.55      402.52     64.84 o 
  -7  -7   1       29.28       40.39     26.65 o 
  -6  -7   1    12521.72    12400.85    296.33 o 
  -5  -7   1     2999.75     2728.12    132.71 o 
  -4  -7   1       39.29       30.99     21.66 o 
  -3  -7   1    11914.19    12525.51    425.85 o 
  -2  -7   1     3758.33     3859.41    174.48 o 
  -1  -7   1       21.39       64.78     20.44 o 
   0  -7   1     9002.86     9352.71    313.39 o 
   1  -7   1      457.52      416.79     52.56 o 
   2  -7   1     3375.28     2939.78    132.20 o 
   3  -7   1    10327.06    10687.54    329.69 o 
   4  -7   1       23.47      130.02     31.44 o 
   5  -7   1     7547.02     7550.38    252.57 o 
   6  -7   1     1718.22     1525.15     58.07 o 
   7  -7   1     2164.90     2587.29     99.55 o 
   8  -7   1    16405.16    15982.08    479.33 o 
   9  -7   1      653.25      678.08     73.67 o 
  10  -7   1      473.22      525.23     71.84 o 
  11  -7   1     5152.18     4985.05    222.74 o 
  12  -7   1      183.64      225.26     59.21 o 
 -10  -6   1      107.65       30.75     46.13 o 
  -9  -6   1      857.86      956.98     72.15 o 
  -8  -6   1     2831.09     2680.30    111.41 o 
  -7  -6   1     1381.67     1319.40    175.80 o 
  -6  -6   1        2.08       14.96     22.66 o 
  -5  -6   1       96.42       95.40     31.44 o 
  -4  -6   1    21195.86    20138.19    413.92 o 
  -3  -6   1     4323.26     3714.68    115.28 o 
  -2  -6   1      429.99      403.37     37.07 o 
  -1  -6   1    20703.51    21508.46    422.98 o 
   0  -6   1     9044.88     9633.52    307.89 o 
   1  -6   1     2778.88     3142.66    132.43 o 
   2  -6   1     7763.85     6709.81    220.79 o 
   4  -6   1      845.47      655.59     52.90 o 
   5  -6   1     2249.41     2112.86    103.62 o 
   6  -6   1      175.63      159.48     20.42 o 
   7  -6   1     8351.25     8736.65    237.71 o 
   8  -6   1      769.45      658.12     66.90 o 
   9  -6   1     1380.96     1418.25     99.26 o 
  10  -6   1    11712.03    11003.00    370.20 o 
  11  -6   1      480.16      389.59     67.48 o 
  12  -6   1        3.68       30.98     39.59 o 
  13  -6   1     4819.33     4834.72    242.13 o 
 -10  -5   1     3556.71     3176.63    197.49 o 
  -9  -5   1     3809.94     3960.27    139.06 o 
  -8  -5   1      424.64      296.71     43.26 o 
  -7  -5   1     4566.21     4275.57    136.73 o 
  -6  -5   1     9439.25     8940.17    277.13 o 
  -5  -5   1     3144.80     3572.29    114.77 o 
  -4  -5   1      484.76      445.94     58.98 o 
  -3  -5   1      639.23      562.44     73.90 o 
  -2  -5   1    16183.52    15058.10    306.58 o 
  -1  -5   1    14905.08    15481.50    650.66 o 
   0  -5   1        2.41       21.75     18.42 o 
   1  -5   1    35268.64    37506.68    962.90 o 
   3  -5   1      554.66      587.66     46.25 o 
   4  -5   1    34538.11    34052.68    879.36 o 
   5  -5   1    13539.87    14303.74    278.27 o 
   6  -5   1     4056.24     3593.01     92.44 o 
   7  -5   1     1929.45     1816.72     61.10 o 
   8  -5   1      494.11      576.18     62.89 o 
   9  -5   1     8325.08     7977.73    281.84 o 
  10  -5   1      248.28      234.56     53.36 o 
  11  -5   1      530.77      461.20     71.84 o 
  12  -5   1     6125.41     5930.97    262.44 o 
  13  -5   1     1117.00     1452.79    133.69 o 
 -11  -4   1     2508.96     2569.24    181.08 o 
 -10  -4   1     5063.37     4929.51    248.56 o 
  -9  -4   1      630.78      637.45     56.53 o 
  -8  -4   1     7316.98     7008.62    190.55 o 
  -7  -4   1    21251.89    21068.68    434.52 o 
  -6  -4   1        0.47       78.27     46.48 o 
  -5  -4   1     2405.92     2068.37     78.95 o 
  -4  -4   1    20948.50    21012.11    538.31 o 
  -3  -4   1      123.14       73.96     37.64 o 
  -2  -4   1        2.30        7.49     17.73 o 
  -1  -4   1      771.93      611.43     59.33 o 
   0  -4   1    20376.86    19832.65    371.37 o 
   2  -4   1     3531.47     4748.08    153.54 o 
   3  -4   1    14746.00    15563.34    419.54 o 
   4  -4   1    29446.56    31078.13    800.53 o 
   5  -4   1       27.47      113.66     17.33 o 
   6  -4   1     7094.48     7082.49    153.09 o 
   7  -4   1     7910.31     8355.87    179.30 o 
   8  -4   1     3230.99     3263.85    148.38 o 
   9  -4   1     1932.85     1853.97    112.23 o 
  10  -4   1      120.72       54.28     35.57 o 
  11  -4   1     8195.73     8264.38    316.49 o 
  12  -4   1      289.11      147.00     53.93 o 
  13  -4   1       22.52       27.89     45.56 o 
 -11  -3   1     1840.41     1751.84    147.57 o 
 -10  -3   1      124.90       22.03     40.85 o 
  -9  -3   1     3852.31     3756.89    127.79 o 
  -8  -3   1    21589.45    20531.28    425.50 o 
  -7  -3   1       12.08       23.91     20.18 o 
  -6  -3   1     7115.56     6828.21    171.28 o 
  -5  -3   1    32102.66    32183.38    605.99 o 
  -4  -3   1      281.08      316.12     36.38 o 
  -3  -3   1    13533.14    14114.80    282.73 o 
  -2  -3   1    14540.98    14193.42    318.27 o 
  -1  -3   1     1951.59     2013.59     58.24 o 
   0  -3   1       70.27      133.69     37.07 o 
   2  -3   1     4485.50     6451.61    137.90 o 
   3  -3   1     9356.47    11134.92    225.32 o 
   4  -3   1     3335.59     4339.68     82.34 o 
   5  -3   1    27990.88    30115.91    455.28 o 
   6  -3   1    16206.52    15362.03    316.95 o 
   7  -3   1        1.37       11.84     12.01 o 
   8  -3   1     8937.91     8879.24    295.95 o 
   9  -3   1    13049.76    12319.12    393.15 o 
  10  -3   1     5645.02     5812.77    241.79 o 
  11  -3   1       65.02       46.71     41.43 o 
  12  -3   1      101.98      206.90     61.51 o 
  13  -3   1     2006.98     1966.78    155.61 o 
 -12  -2   1       13.60      -14.57     41.31 o 
 -11  -2   1     5240.95     5432.24    260.95 o 
 -10  -2   1       25.58       23.75     40.28 o 
  -9  -2   1     1696.97     1765.89     95.02 o 
  -8  -2   1     4084.09     3940.65    151.02 o 
  -7  -2   1       21.38       31.96     19.17 o 
  -6  -2   1    22587.74    22408.03    437.75 o 
  -5  -2   1      196.05      351.66     83.48 o 
  -4  -2   1     7164.74     6079.57    195.89 o 
  -3  -2   1    32736.39    33362.78    862.61 o 
  -2  -2   1     3289.25     2805.45     72.89 o 
  -1  -2   1    27475.95    31739.40    565.49 o 
   0  -2   1    48078.75    44156.86    640.97 o 
   1  -2   1      654.89      511.23     28.80 o 
   2  -2   1     5845.80     6815.95    191.64 o 
   3  -2   1    21073.35    20496.37    368.26 o 
   4  -2   1    14016.74    12920.82    244.26 o 
   5  -2   1     8375.87     9260.60    156.15 o 
   6  -2   1      255.03      256.22     19.12 o 
   7  -2   1    14857.15    15060.90    297.87 o 
   8  -2   1    17792.28    18206.13    531.08 o 
   9  -2   1      145.56      106.49     39.36 o 
  10  -2   1     2300.56     2120.55    134.61 o 
  11  -2   1     3162.19     2805.75    166.85 o 
  12  -2   1       80.52      169.38     61.51 o 
 -12  -1   1     9183.68     9559.73    385.69 o 
 -11  -1   1     1672.43     1657.05    133.00 o 
 -10  -1   1     1161.64     1155.23    110.74 o 
  -9  -1   1    11912.39    11956.49    401.41 o 
  -8  -1   1     3079.91     3091.09    101.60 o 
  -7  -1   1     5015.65     5076.97    134.16 o 
  -6  -1   1     5987.70     5912.11    143.90 o 
  -5  -1   1     3633.51     4175.78    107.19 o 
  -4  -1   1    20501.96    19979.87    375.81 o 
  -3  -1   1     6216.56     6746.75    141.64 o 
  -2  -1   1     1820.59     2915.68     96.74 o 
  -1  -1   1   116489.02   108920.23   6010.15 o 
   0  -1   1     4183.37     2654.62     44.54 o 
   1  -1   1     1993.19     3281.29     93.98 o 
   2  -1   1    20267.20    21736.96    400.25 o 
   3  -1   1        9.92       -4.85      6.83 o 
   4  -1   1     1093.21      894.37     28.06 o 
   5  -1   1     2763.80     2570.17     60.32 o 
   6  -1   1     2314.06     2319.94     58.35 o 
   7  -1   1    10645.59    11058.94    192.81 o 
   8  -1   1       41.84        7.23     24.56 o 
   9  -1   1     6011.87     5634.79    231.12 o 
  10  -1   1     7402.35     7727.56    300.54 o 
  11  -1   1        7.01      -17.33     33.16 o 
  12  -1   1     3032.33     3302.63    196.92 o 
 -12   0   1      523.88      604.99     95.48 o 
 -11   0   1     1375.36     1362.82    118.20 o 
 -10   0   1    15968.70    16636.87    526.15 o 
  -9   0   1     5546.50     5661.98    233.41 o 
  -8   0   1      306.58      236.44     30.59 o 
  -7   0   1    16325.23    17457.50    348.17 o 
  -6   0   1     5310.89     5267.45    128.18 o 
  -5   0   1     4510.04     4679.72    111.50 o 
  -4   0   1     5701.43     6492.23    137.26 o 
  -3   0   1       71.53      140.18     14.46 o 
  -2   0   1    46470.12    41862.98   1032.22 o 
  -1   0   1     4100.68     2717.43     53.58 o 
   1   0   1    62578.94    59320.38   1057.67 o 
   2   0   1     9424.63     8418.04    140.03 o 
   3   0   1      956.09     1099.06     36.31 o 
   4   0   1    20484.32    19879.28    305.37 o 
   5   0   1     3249.23     3477.43     73.77 o 
   6   0   1      200.06      241.03     20.26 o 
   7   0   1     6772.97     7048.15    135.35 o 
   8   0   1     3251.69     3280.94    158.82 o 
   9   0   1     4722.79     4463.60    205.64 o 
  10   0   1      167.01      197.84     55.66 o 
  11   0   1     2271.52     2533.55    164.90 o 
  12   0   1     4204.64     4068.73    228.13 o 
 -13   1   1        1.51       -8.72     38.79 o 
 -12   1   1      412.97      504.23     85.95 o 
 -11   1   1    15770.44    16504.55    535.33 o 
 -10   1   1     3619.58     3927.81    189.23 o 
  -9   1   1        1.21      -18.93     24.90 o 
  -8   1   1    20828.55    19994.22    395.00 o 
  -7   1   1     7969.88     8004.35    179.29 o 
  -6   1   1       79.27       69.45     16.56 o 
  -5   1   1    33536.58    31986.99   2339.44 o 
  -4   1   1     3824.60     3507.89     81.00 o 
  -3   1   1      204.58      284.50     15.69 o 
  -2   1   1    27716.41    31194.79    547.27 o 
  -1   1   1      461.79      197.33     21.46 o 
   0   1   1    33774.93    30041.10    745.44 o 
   1   1   1       38.35      124.05     16.30 o 
   2   1   1      209.87      115.95      9.12 o 
   3   1   1    23408.01    24546.12    369.81 o 
   4   1   1     6245.68     5873.65    108.64 o 
   5   1   1      166.30      232.40     18.17 o 
   6   1   1    35984.37    35751.85    543.77 o 
   7   1   1       62.98       62.39     19.45 o 
   8   1   1      602.91      586.85     72.07 o 
   9   1   1     3258.19     3062.91    167.31 o 
  10   1   1      769.60      686.46     90.66 o 
  11   1   1     1119.90     1318.30    129.67 o 
  12   1   1      105.02       63.23     52.44 o 
 -13   2   1     2016.08     2540.66    176.84 o 
 -12   2   1      119.88      110.74     51.30 o 
 -11   2   1      349.77      373.87     70.23 o 
 -10   2   1     2359.34     2489.83    142.41 o 
  -9   2   1     5902.20     6173.33    235.82 o 
  -8   2   1     5545.38     5976.80    146.46 o 
  -7   2   1       35.75       53.99     39.30 o 
  -6   2   1    21167.45    20997.36    393.57 o 
  -5   2   1     4586.91     4944.00    110.62 o 
  -4   2   1      351.13      193.68     34.43 o 
  -3   2   1    64499.41    70800.20   1698.88 o 
  -2   2   1    35570.68    36367.76    637.91 o 
  -1   2   1      784.55     1368.33     50.38 o 
   0   2   1    11607.78    13012.92    341.74 o 
   1   2   1      945.26      876.60     36.72 o 
   2   2   1    18333.29    17311.38    324.76 o 
   3   2   1     1909.72     2209.04     50.47 o 
   4   2   1     4005.73     4335.41    100.82 o 
   5   2   1    12528.47    12140.35    204.13 o 
   6   2   1      799.29      710.27     43.72 o 
   7   2   1       60.24       97.66     38.44 o 
   8   2   1    10833.18    10614.90    370.43 o 
   9   2   1      480.70      651.92     87.10 o 
  10   2   1      305.69      336.12     75.51 o 
  11   2   1     1828.35     2050.89    155.15 o 
 -13   3   1        2.02       83.31     51.30 o 
 -12   3   1     2137.94     1971.14    141.15 o 
 -11   3   1    13000.78    13640.97    452.25 o 
 -10   3   1      532.34      471.98     67.93 o 
  -9   3   1       32.72      102.36     37.64 o 
  -8   3   1      912.50      882.64    100.87 o 
  -7   3   1     9539.24     9877.12    466.94 o 
  -6   3   1     5051.16     4976.93    160.89 o 
  -5   3   1     2316.99     2048.16     59.15 o 
  -4   3   1    53210.49    53010.95    932.21 o 
  -3   3   1    24688.78    27689.66    495.70 o 
  -2   3   1      127.47      401.18     29.84 o 
  -1   3   1    28098.29    30285.53    763.46 o 
   0   3   1    33102.30    32758.03    834.26 o 
   1   3   1      427.88      580.07     28.59 o 
   2   3   1     2143.83     2056.42     63.24 o 
   3   3   1     3540.13     3828.88     78.06 o 
   4   3   1    16008.02    16019.52    258.94 o 
   5   3   1      150.61      168.53     72.30 o 
   6   3   1      962.25      997.19     53.48 o 
   7   3   1    15183.09    14969.47    321.00 o 
   8   3   1      733.76      781.59     90.54 o 
   9   3   1       29.68       24.90     35.80 o 
  10   3   1     9810.60    10297.26    398.77 o 
  11   3   1     1119.82     1087.41    128.64 o 
 -13   4   1     1979.20     2052.15    151.93 o 
 -12   4   1     9528.14    10010.49    369.74 o 
 -11   4   1     2143.27     2104.37    133.92 o 
 -10   4   1     3060.27     2685.71    142.98 o 
  -9   4   1     8743.95     8408.52    287.46 o 
  -8   4   1     1514.17     1191.67     52.23 o 
  -7   4   1       32.68       87.26     17.47 o 
  -6   4   1     4638.88     4880.36    116.40 o 
  -5   4   1    13576.99    14242.55    494.42 o 
  -4   4   1    16336.61    14723.75    280.66 o 
  -3   4   1      138.32       88.25     19.85 o 
  -2   4   1     5405.18     3381.58    116.93 o 
  -1   4   1    28217.97    27977.47    720.66 o 
   0   4   1     3649.41     2933.81    117.97 o 
   1   4   1    20428.78    19725.48    540.03 o 
   2   4   1     3077.69     2600.91    104.08 o 
   3   4   1      108.79       54.47     15.98 o 
   4   4   1     6363.26     6543.20    124.01 o 
   5   4   1     5929.78     6060.41    157.32 o 
   6   4   1     2741.37     2615.32     93.71 o 
   7   4   1       63.33       65.10     40.68 o 
   8   4   1      141.47      145.22     32.01 o 
   9   4   1     5615.16     5544.13    260.49 o 
  10   4   1      606.40      589.26     96.05 o 
 -13   5   1     3179.85     2943.45    178.79 o 
 -12   5   1      454.77      448.00     76.20 o 
 -11   5   1     1326.25     1422.61    107.18 o 
 -10   5   1    10632.92    10590.46    353.67 o 
  -9   5   1      161.75      147.34     39.48 o 
  -8   5   1     3580.86     3548.42    101.22 o 
  -7   5   1    16973.58    18073.50    352.51 o 
  -6   5   1      562.75      569.61     43.66 o 
  -5   5   1      176.97      131.51     17.92 o 
  -4   5   1    14868.13    15592.72    427.80 o 
  -3   5   1       56.73       34.31     17.10 o 
  -1   5   1     7596.04     8386.14    257.74 o 
   0   5   1    15085.03    15480.03    442.61 o 
   1   5   1     9663.68     9582.16    215.97 o 
   2   5   1      168.80      112.27     31.04 o 
   3   5   1    19166.88    19748.84    395.47 o 
   4   5   1    11291.82    10721.77    242.41 o 
   5   5   1       19.09       27.49     19.11 o 
   6   5   1     1596.83     1720.13     78.38 o 
   7   5   1     2424.51     2362.71     97.37 o 
   8   5   1     1450.03     1392.02     76.63 o 
   9   5   1        0.54       13.89     41.08 o 
  10   5   1       38.83       56.57     49.11 o 
 -13   6   1      836.29      921.36    105.69 o 
 -12   6   1       17.10       43.15     36.38 o 
 -11   6   1     4357.16     4377.42    199.56 o 
 -10   6   1       51.19       68.05     36.95 o 
  -9   6   1     1667.21     1660.38    104.66 o 
  -8   6   1    21685.29    21711.38    734.20 o 
  -7   6   1     1698.09     2102.09    118.08 o 
  -6   6   1     2409.93     2227.65     70.89 o 
  -5   6   1    21574.09    21014.63    571.94 o 
  -4   6   1     3086.13     3718.16    141.84 o 
  -3   6   1       30.96       50.26     20.77 o 
  -2   6   1    15037.61    15695.19    443.98 o 
  -1   6   1       24.27       35.00     21.80 o 
   0   6   1     5550.42     5539.88    206.90 o 
   1   6   1     1737.25     1784.20    107.52 o 
   2   6   1     6816.35     6901.44    254.53 o 
   3   6   1    15066.42    14474.50    310.38 o 
   4   6   1      206.58      213.46     32.64 o 
   5   6   1     2134.32     1830.68    110.85 o 
   6   6   1     7310.15     7203.22    195.29 o 
   7   6   1        7.82       63.62     27.89 o 
   8   6   1     2288.56     2336.68    104.29 o 
   9   6   1     1874.85     1913.07    153.08 o 
 -13   7   1     1374.75     1374.76    119.92 o 
 -12   7   1       51.01       60.13     40.62 o 
 -11   7   1     2488.94     2243.33    135.41 o 
 -10   7   1       13.81       -5.51     27.20 o 
  -9   7   1     6437.88     6375.87    240.98 o 
  -8   7   1       26.72       48.94     35.40 o 
  -7   7   1     3811.30     3529.69    101.03 o 
  -6   7   1    21879.78    20692.43    401.74 o 
  -5   7   1      786.47      914.48     66.33 o 
  -4   7   1      367.27      331.18     44.07 o 
  -3   7   1    15722.68    15460.75    446.97 o 
  -2   7   1      815.67      779.41     64.03 o 
  -1   7   1      466.62      561.95     61.16 o 
   0   7   1     6032.04     6135.80    234.21 o 
   1   7   1      284.20      323.26     58.30 o 
   2   7   1     3836.70     3359.55    171.33 o 
   3   7   1     1938.38     2043.43    130.93 o 
   4   7   1      780.58      881.08     93.18 o 
   5   7   1    10714.56    10871.92    264.63 o 
   6   7   1       46.46       64.18     28.02 o 
   7   7   1     4830.16     5186.06    167.28 o 
   8   7   1     6328.50     6353.69    333.36 o 
 -12   8   1     3740.48     3810.42    193.93 o 
 -11   8   1     1670.96     1518.77    111.54 o 
 -10   8   1      886.25      881.89     85.49 o 
  -9   8   1     4037.47     3956.27    179.48 o 
  -8   8   1     2568.87     2672.87     89.27 o 
  -7   8   1     4467.59     4539.76    123.84 o 
  -6   8   1      145.26      204.49     42.34 o 
  -5   8   1       70.81      120.61     34.08 o 
  -4   8   1    13581.69    12495.03    381.56 o 
  -3   8   1     2258.64     2603.89    128.18 o 
  -2   8   1     2997.37     3198.44    150.67 o 
  -1   8   1    15618.62    15851.14    483.92 o 
   0   8   1      201.58      174.08     47.85 o 
   1   8   1      241.94      321.77     63.34 o 
   2   8   1    19969.32    19190.50    596.72 o 
   3   8   1      880.79      870.60    124.28 o 
   4   8   1     4026.43     4047.50    208.51 o 
   5   8   1      798.84      717.79     95.36 o 
   6   8   1      499.21      429.98     80.67 o 
   7   8   1     5592.35     5690.10    276.79 o 
   8   8   1        0.31       56.57     47.39 o 
 -12   9   1     1788.41     1817.94    130.13 o 
 -11   9   1       16.46       -5.74     29.03 o 
 -10   9   1     3792.09     3607.31    179.71 o 
  -9   9   1     2025.72     1846.51    118.31 o 
  -8   9   1     1622.75     1596.79     99.89 o 
  -7   9   1     1855.15     1619.73     69.13 o 
  -6   9   1     2725.31     2532.63    131.62 o 
  -5   9   1     5254.89     5058.37    201.62 o 
  -4   9   1     4205.82     3892.58    170.75 o 
  -3   9   1      387.54      459.71     62.08 o 
  -2   9   1    18210.89    18041.12    545.20 o 
  -1   9   1       11.51       29.15     29.61 o 
   0   9   1      612.17      714.92     86.52 o 
   1   9   1    15649.95    14356.70    481.62 o 
   2   9   1     6706.30     6177.00    273.00 o 
   3   9   1      688.09      459.82     81.71 o 
   4   9   1     6270.56     5950.71    278.39 o 
   5   9   1        2.88       17.10     37.41 o 
   6   9   1      231.49      168.46     60.25 o 
   7   9   1     1489.34     1158.90    131.28 o 
 -11  10   1     4291.09     4320.85    209.54 o 
 -10  10   1     2327.36     2161.51    135.30 o 
  -9  10   1      204.30      204.72     52.56 o 
  -8  10   1    12488.04    11900.28    267.76 o 
  -7  10   1     5159.00     5075.14    309.49 o 
  -6  10   1        3.20       24.90     28.46 o 
  -5  10   1     7475.93     7158.04    267.84 o 
  -4  10   1     4568.98     4517.19    199.44 o 
  -3  10   1     3939.62     3648.96    177.98 o 
  -2  10   1       62.15       78.15     37.30 o 
  -1  10   1       21.26       10.33     29.72 o 
   0  10   1    10160.18     9238.53    354.25 o 
   1  10   1     2573.48     2520.24    166.28 o 
   2  10   1      106.06       95.93     47.85 o 
   3  10   1     9489.49     9169.45    373.87 o 
   4  10   1      375.49      375.36     81.02 o 
   5  10   1       99.93      125.43     54.97 o 
   6  10   1     5454.82     5261.15    199.33 o 
 -11  11   1      406.36      392.69     72.98 o 
 -10  11   1      139.25       68.39     42.34 o 
  -9  11   1     1968.70     1862.35    126.57 o 
  -8  11   1     2268.46     2091.40    131.97 o 
  -7  11   1        5.64       -0.92     26.16 o 
  -6  11   1     7037.97     7105.71    276.56 o 
  -5  11   1     4270.48     4054.39    193.71 o 
  -4  11   1      409.76      473.82     73.67 o 
  -3  11   1     4224.64     3548.44    185.56 o 
  -2  11   1     3268.19     3170.44    180.51 o 
  -1  11   1     2185.11     2186.53    152.16 o 
   0  11   1       34.92       66.10     42.92 o 
   1  11   1      130.14      120.15     56.00 o 
   2  11   1     3891.72     3806.17    224.12 o 
   3  11   1      130.35      173.39     62.54 o 
   4  11   1       55.73       -8.49     36.95 o 
 -10  12   1      830.06      517.66     80.44 o 
  -9  12   1      100.79      128.07     49.00 o 
  -8  12   1     1346.70     1479.41    118.08 o 
  -7  12   1     2952.39     2846.02    163.07 o 
  -6  12   1     1800.50     1897.46    132.89 o 
  -5  12   1        0.07      -32.82     28.11 o 
  -4  12   1     4466.23     4113.14    210.34 o 
  -3  12   1     7578.83     7257.30    304.44 o 
  -2  12   1      300.75      470.72     86.30 o 
  -1  12   1     5770.32     5799.11    278.39 o 
   0  12   1     1628.44     1344.35    134.84 o 
   1  12   1      276.06      251.20     72.64 o 
   2  12   1        1.93       31.79     48.43 o 
   3  12   1      486.12      506.53    101.33 o 
  -9  13   1     3326.18     3017.35    177.87 o 
  -8  13   1       38.71      128.18     49.92 o 
  -7  13   1      175.60      128.52     49.92 o 
  -6  13   1      873.54      933.64    104.43 o 
  -5  13   1     2052.44     2197.32    155.15 o 
  -4  13   1     3887.29     4199.90    224.46 o 
  -3  13   1       12.95       22.49     40.62 o 
  -2  13   1     6948.08     6509.44    305.59 o 
  -1  13   1     3870.22     3946.75    233.87 o 
   0  13   1      527.53      568.26    103.74 o 
   1  13   1     1540.06     1247.72    144.25 o 
  -6  14   1       43.36       31.10     44.07 o 
  -5  14   1       41.71       42.23     44.98 o 
  -4  14   1      606.62      590.64     99.84 o 
  -3  14   1     2180.58     2086.92    168.12 o 
  -2  14   1     2734.26     2958.48    205.53 o 
   1 -14   2        4.79       -8.15     36.15 o 
   2 -14   2     4850.10     4841.03    264.51 o 
   3 -14   2      654.09      622.89    105.92 o 
   4 -14   2       13.54       10.56     43.38 o 
   5 -14   2     3747.44     4014.34    225.72 o 
   6 -14   2      647.29      707.12    102.25 o 
  -2 -13   2      211.55      119.00     60.82 o 
  -1 -13   2     1009.72     1215.25    139.77 o 
   0 -13   2     2364.62     2441.74    181.77 o 
   1 -13   2     2280.91     2337.32    171.90 o 
   2 -13   2      170.25      191.07     60.71 o 
   3 -13   2       48.22       39.71     40.05 o 
   4 -13   2     2526.55     2448.06    165.13 o 
   5 -13   2      894.09      720.08     96.16 o 
   6 -13   2        1.67      -11.13     34.77 o 
   7 -13   2     6383.12     6486.15    286.89 o 
   8 -13   2      790.75      722.95     98.80 o 
  -3 -12   2      423.31      371.46     85.84 o 
  -2 -12   2     1867.58     1825.86    155.15 o 
  -1 -12   2     5009.34     5382.90    273.69 o 
   0 -12   2       23.02        9.41     35.69 o 
   1 -12   2      491.93      678.43     98.57 o 
   2 -12   2      517.68      542.79     87.56 o 
   3 -12   2     1298.25     1679.89    130.82 o 
   4 -12   2      407.13      343.69     69.43 o 
   5 -12   2      134.23      125.54     47.05 o 
   6 -12   2     6776.33     6071.43    261.98 o 
   7 -12   2      961.44      931.92    100.64 o 
   8 -12   2        3.55       12.05     36.03 o 
   9 -12   2     3945.62     3651.94    196.46 o 
  -5 -11   2      701.07      772.30    112.57 o 
  -4 -11   2     1808.31     1863.04    153.54 o 
  -3 -11   2     1411.70     1350.77    135.87 o 
  -1 -11   2      254.99      334.74     75.05 o 
   0 -11   2     4678.89     4487.36    229.16 o 
   1 -11   2     8642.63     9651.77    368.59 o 
   2 -11   2      338.49      347.02     68.39 o 
   3 -11   2     3165.61     3124.42    171.79 o 
   4 -11   2     2644.67     2900.76    161.57 o 
   5 -11   2     3150.47     3144.62    168.46 o 
   6 -11   2      304.52      424.48     69.89 o 
   7 -11   2      829.38      875.00     91.92 o 
   8 -11   2     3876.28     3668.12    187.85 o 
   9 -11   2     2500.46     2618.93    157.56 o 
  10 -11   2      347.35      277.13     66.67 o 
  -6 -10   2       66.73       99.23     36.84 o 
  -5 -10   2     4268.89     4235.93    233.53 o 
  -4 -10   2        4.66      107.52     48.89 o 
  -3 -10   2      548.57      485.07     87.79 o 
  -2 -10   2      419.86      483.35     84.11 o 
  -1 -10   2     4020.20     4016.63    208.74 o 
   0 -10   2     6403.12     5941.76    258.89 o 
   1 -10   2      149.17      117.62     44.30 o 
   2 -10   2     3380.57     3141.29    165.36 o 
   3 -10   2    14879.56    15144.03    480.13 o 
   4 -10   2      874.42      764.15     83.31 o 
   5 -10   2      611.95      497.69     69.89 o 
   6 -10   2     4724.38     4752.55    206.79 o 
   7 -10   2      425.56      422.30     66.21 o 
   8 -10   2      149.25       40.62     32.82 o 
   9 -10   2      224.62      306.28     62.31 o 
  10 -10   2     1961.54     1934.30    134.61 o 
  11 -10   2     1343.76     1331.38    115.10 o 
  -7  -9   2     1401.47     1339.80     87.02 o 
  -6  -9   2     6097.22     6171.48    160.26 o 
  -5  -9   2      261.54      288.16     46.10 o 
  -4  -9   2       50.99        3.74     41.71 o 
  -3  -9   2     9124.19     8915.38    236.06 o 
  -2  -9   2       82.87       95.36     40.51 o 
  -1  -9   2     1085.49     1032.90    100.52 o 
   0  -9   2     1339.81     1337.35    105.69 o 
   1  -9   2     1371.16     1602.32    111.77 o 
   3  -9   2        4.00        4.25     24.33 o 
   4  -9   2     7492.35     7502.87    270.02 o 
   5  -9   2    12961.08    12822.20    404.74 o 
   6  -9   2       96.60      125.66     39.25 o 
   7  -9   2      785.41      700.00     74.82 o 
   8  -9   2     7106.43     7133.02    270.94 o 
   9  -9   2      210.20      184.64     50.26 o 
  10  -9   2        9.14       -9.07     26.16 o 
  11  -9   2      682.09      661.10     87.33 o 
  12  -9   2     2729.20     2900.76    176.26 o 
  -8  -8   2        1.21       -7.89     27.31 o 
  -7  -8   2     8218.79     7632.76    255.10 o 
  -6  -8   2      302.24      361.76     50.48 o 
  -5  -8   2      446.31      347.77     45.74 o 
  -4  -8   2    13678.77    13485.21    410.65 o 
  -3  -8   2     2186.94     2153.50     93.58 o 
  -2  -8   2     1479.10     1622.28     77.22 o 
  -1  -8   2     9934.13    10187.10    241.84 o 
   0  -8   2      271.78      202.66     46.02 o 
   1  -8   2     1761.47     1998.33    116.02 o 
   3  -8   2     3592.27     3378.48    151.13 o 
   4  -8   2    19995.55    20299.60    576.18 o 
   5  -8   2       79.56        8.84     21.57 o 
   6  -8   2      903.57     1041.51     82.05 o 
   7  -8   2    11584.98    11101.23    359.07 o 
   8  -8   2       20.08        5.74     25.93 o 
   9  -8   2      399.17      237.31     54.39 o 
  10  -8   2     4906.47     4969.67    220.56 o 
  11  -8   2      131.56      112.80     46.93 o 
  12  -8   2      115.58      121.98     52.90 o 
  -9  -7   2      519.71      469.09     58.36 o 
  -8  -7   2     1372.81     1229.46     79.19 o 
  -7  -7   2      635.55      586.60     58.12 o 
  -6  -7   2      492.67      499.16     52.10 o 
  -5  -7   2     6891.74     6921.53    261.64 o 
  -4  -7   2      242.08      165.97     31.65 o 
  -3  -7   2       19.62      -18.37     18.93 o 
  -2  -7   2    23690.93    22355.76    452.05 o 
  -1  -7   2     1918.67     2067.29     80.50 o 
   0  -7   2      450.09      684.51     68.74 o 
   1  -7   2    17589.51    17868.64    515.02 o 
   2  -7   2       42.06      -15.26     14.11 o 
   3  -7   2     3249.58     3183.75    137.13 o 
   4  -7   2     3113.18     3134.75    136.79 o 
   5  -7   2      305.71      181.66     38.56 o 
   6  -7   2     6461.42     7093.20    247.30 o 
   7  -7   2      135.39       53.02     28.00 o 
   8  -7   2     5622.50     5458.18    217.80 o 
   9  -7   2    12245.44    12584.54    407.38 o 
  10  -7   2       72.77       84.34     39.48 o 
  11  -7   2      964.63      988.72     99.15 o 
  12  -7   2     5699.72     5781.44    258.66 o 
 -10  -6   2     2704.60     3018.96    193.71 o 
  -9  -6   2       23.04       36.83     40.28 o 
  -8  -6   2     5052.23     4999.08    160.09 o 
  -7  -6   2     5284.00     5571.83    168.08 o 
  -6  -6   2      923.30      924.84     63.34 o 
  -5  -6   2      129.50      122.18     28.15 o 
  -4  -6   2      979.42      959.61     59.61 o 
  -3  -6   2    16147.23    15700.89    330.46 o 
  -2  -6   2     8993.75     9185.42    213.63 o 
  -1  -6   2      102.47      150.60     43.49 o 
   0  -6   2    32925.66    31130.62    959.75 o 
   1  -6   2     7749.84     7352.20    242.59 o 
   2  -6   2     3469.90     3318.24    135.75 o 
   3  -6   2    11956.04    11192.00    332.33 o 
   4  -6   2     2300.30     2172.88    103.28 o 
   5  -6   2     1269.44     1358.58     80.56 o 
   6  -6   2      185.59      214.61     21.95 o 
   7  -6   2      300.79      261.30     44.87 o 
   8  -6   2     9035.74     9511.53    317.18 o 
   9  -6   2      318.57      189.23     44.98 o 
  10  -6   2     1416.02     1243.59     98.80 o 
  11  -6   2    10093.13     9776.39    353.21 o 
  12  -6   2     1197.62     1279.74    112.80 o 
 -10  -5   2       82.21       61.16     47.28 o 
  -9  -5   2     4501.98     4331.28    147.83 o 
  -8  -5   2     9574.85     8589.41    224.94 o 
  -7  -5   2       35.42       59.34     33.28 o 
  -6  -5   2     5315.82     5237.56    151.45 o 
  -5  -5   2     8651.72     8966.63    215.89 o 
  -4  -5   2     2331.67     2124.52     81.44 o 
  -3  -5   2      460.40      389.00     35.29 o 
  -2  -5   2     2293.76     2048.90     72.01 o 
  -1  -5   2    33962.44    34155.28    631.02 o 
   0  -5   2     6731.79     7664.81    451.33 o 
   1  -5   2      248.87      317.87     37.07 o 
   2  -5   2    27525.65    28738.52    748.89 o 
   3  -5   2    13118.75    12156.39    347.13 o 
   4  -5   2      501.04      585.82     48.77 o 
   5  -5   2    16479.43    16086.40    364.00 o 
   6  -5   2     4216.72     3904.85     99.55 o 
   7  -5   2      814.79      802.82     67.59 o 
   8  -5   2     4382.62     4533.14    185.44 o 
   9  -5   2      124.82      151.93     43.95 o 
  10  -5   2     7156.60     7670.87    287.80 o 
  11  -5   2      469.83      289.07     62.54 o 
  12  -5   2      870.47      803.17     98.00 o 
 -11  -4   2      575.03      486.10     92.26 o 
 -10  -4   2     2792.81     2917.98    180.39 o 
  -9  -4   2     8231.81     7977.44    214.23 o 
  -8  -4   2      877.43      854.20     61.08 o 
  -7  -4   2     8152.76     7309.29    283.67 o 
  -6  -4   2    18219.90    16594.60    349.91 o 
  -5  -4   2        0.63        0.97     15.85 o 
  -4  -4   2     6382.20     5639.26    200.02 o 
  -3  -4   2    25969.74    28269.34    691.40 o 
  -2  -4   2     5424.68     5201.94    188.89 o 
  -1  -4   2        2.64       -3.90     10.63 o 
   0  -4   2     2679.18     2213.03     82.28 o 
   1  -4   2    17381.20    14309.61    234.62 o 
   2  -4   2    24802.88    27485.46    516.02 o 
   3  -4   2    16056.83    17628.99    681.47 o 
   4  -4   2    41355.36    43211.45   1223.34 o 
   5  -4   2     6932.47     6267.97    115.79 o 
   6  -4   2       44.63       37.05     10.72 o 
   7  -4   2     8297.67     8484.37    277.71 o 
   8  -4   2     6964.98     7099.86    253.03 o 
   9  -4   2     2288.32     2346.73    129.10 o 
  10  -4   2      860.12      917.58     90.54 o 
  11  -4   2       24.87       61.51     40.05 o 
  12  -4   2     4077.90     3938.83    210.23 o 
 -11  -3   2        0.93      -31.44     35.80 o 
 -10  -3   2      922.15     1007.20    110.39 o 
  -9  -3   2     3354.88     3229.35    117.31 o 
  -8  -3   2      799.60      963.88     61.53 o 
  -7  -3   2     4125.41     4439.57    132.16 o 
  -6  -3   2      434.40      408.63     37.32 o 
  -5  -3   2    11028.23    10523.66    231.18 o 
  -4  -3   2    39758.48    38003.63    699.52 o 
  -3  -3   2     2295.39     2127.02     69.31 o 
  -2  -3   2    15485.05    15041.55    415.18 o 
  -1  -3   2    20310.60    19866.42    336.82 o 
   0  -3   2     3642.94     3766.96     89.71 o 
   1  -3   2    31738.72    31236.91    657.28 o 
   2  -3   2    65638.72    62233.79   1119.92 o 
   3  -3   2    21342.82    18473.19    357.30 o 
   4  -3   2     1649.54     1848.05     49.11 o 
   5  -3   2      351.51      443.56     36.36 o 
   6  -3   2    31295.90    32202.64    490.12 o 
   7  -3   2    13397.23    12497.27    373.93 o 
   8  -3   2       25.95       37.07     27.54 o 
   9  -3   2    11715.54    12364.33    398.43 o 
  10  -3   2     3648.94     4029.72    192.79 o 
  11  -3   2       49.57       53.13     42.92 o 
  12  -3   2      386.42      439.97     83.77 o 
 -12  -2   2      911.48      926.41    116.36 o 
 -11  -2   2      992.13      925.49    108.56 o 
 -10  -2   2     9367.92     8735.91    336.35 o 
  -9  -2   2       58.79       39.63     23.58 o 
  -8  -2   2     2950.71     2741.92     98.57 o 
  -7  -2   2    10328.45    10682.48    240.69 o 
  -6  -2   2     3136.77     3499.99    104.39 o 
  -5  -2   2    23642.59    23478.86    449.49 o 
  -4  -2   2       56.90      147.08     55.66 o 
  -3  -2   2    15353.55    13448.58   1376.65 o 
  -2  -2   2    57976.10    62290.10   1095.27 o 
  -1  -2   2      376.47      747.76     22.83 o 
   0  -2   2      253.88      243.00     11.95 o 
   1  -2   2    26314.62    26615.07    652.30 o 
   2  -2   2    23136.21    24948.70    899.67 o 
   3  -2   2     6719.25     7683.14    126.40 o 
   4  -2   2     9833.46     8578.89    142.48 o 
   5  -2   2     6456.57     5830.74    106.32 o 
   6  -2   2     3530.09     3256.38     71.95 o 
   7  -2   2     1386.41     1524.78     66.65 o 
   8  -2   2    15042.03    15030.16    327.56 o 
   9  -2   2    16020.00    15698.52    486.67 o 
  10  -2   2      158.09      122.44     46.36 o 
  12  -2   2     4583.24     4676.01    239.15 o 
 -12  -1   2     1530.86     1604.84    140.34 o 
 -11  -1   2    12947.98    12278.72    437.10 o 
 -10  -1   2     1697.62     1673.92    123.25 o 
  -9  -1   2      153.61      147.50     29.41 o 
  -8  -1   2    13523.54    13239.50    509.45 o 
  -7  -1   2     1782.47     2174.17    100.24 o 
  -6  -1   2     1904.74     2017.35     70.98 o 
  -5  -1   2     4390.75     4133.17    106.38 o 
  -4  -1   2    13690.56    14629.11    284.33 o 
  -3  -1   2     6844.94     5775.47    176.72 o 
  -2  -1   2      202.82       35.49     11.82 o 
  -1  -1   2    22585.33    18590.11    276.69 o 
   0  -1   2    59302.37    64291.84    928.44 o 
   1  -1   2     9187.41     9245.18    177.85 o 
   3  -1   2    23385.75    22079.69    332.47 o 
   4  -1   2        0.20        9.36     13.08 o 
   5  -1   2       83.88       97.64     15.29 o 
   6  -1   2    13953.92    14253.62    234.39 o 
   7  -1   2     7413.38     8113.20    194.83 o 
   8  -1   2     5917.61     6224.68    166.36 o 
   9  -1   2       38.87       62.77     38.21 o 
  10  -1   2     4532.21     4307.88    208.85 o 
  11  -1   2     5060.40     6152.33    274.95 o 
  12  -1   2      151.64      222.85     64.84 o 
 -12   0   2     8087.13     8533.60    347.48 o 
 -11   0   2      628.55      675.44     89.97 o 
 -10   0   2      523.10      660.18     81.59 o 
  -9   0   2     5483.12     5696.53    155.12 o 
  -8   0   2     3548.04     3362.97    104.71 o 
  -7   0   2      587.22      662.78     68.68 o 
  -6   0   2    21304.92    20571.86    394.36 o 
  -5   0   2      386.27      373.55     26.28 o 
  -4   0   2       25.96       39.24     10.73 o 
  -3   0   2    19158.19    20902.63    521.04 o 
  -2   0   2        6.88      139.27     11.61 o 
  -1   0   2    59241.03    48053.64   1184.72 o 
   0   0   2     3011.00     1804.28     52.56 o 
   1   0   2    10026.26     7689.63    150.22 o 
   2   0   2    11299.71    12252.36    189.28 o 
   3   0   2      262.69      319.42     19.70 o 
   4   0   2     1432.41     1409.76     56.45 o 
   5   0   2    48196.15    45082.57    670.67 o 
   6   0   2       99.27      104.07     15.31 o 
   7   0   2      322.36      358.60     35.15 o 
   8   0   2     3890.68     3684.42    173.97 o 
   9   0   2     1627.61     2006.94    131.51 o 
  10   0   2     1881.53     1687.00    127.38 o 
  11   0   2       84.17      215.74     63.80 o 
  12   0   2     2653.03     2372.55    172.48 o 
 -13   1   2      934.88      985.05    117.51 o 
 -12   1   2      276.06      291.48     70.34 o 
 -11   1   2       55.95       19.39     34.31 o 
 -10   1   2     6147.68     6092.08    247.87 o 
  -9   1   2     1061.67     1078.09     58.05 o 
  -8   1   2       15.46       23.78     44.98 o 
  -7   1   2    20275.78    20453.37    395.57 o 
  -6   1   2     5420.35     5769.26    142.01 o 
  -5   1   2     3792.21     4050.54    104.83 o 
  -4   1   2    32679.66    32158.13    574.13 o 
  -3   1   2    19883.67    21370.37    383.76 o 
  -2   1   2      143.33      282.76     13.20 o 
  -1   1   2     9211.20    11331.97    203.77 o 
   0   1   2    10059.44     7577.58    205.30 o 
   2   1   2     9536.63     8840.61    142.58 o 
   3   1   2     6106.47     5825.38    136.94 o 
   4   1   2    38029.98    36982.57    553.35 o 
   5   1   2       66.42       23.56     10.90 o 
   6   1   2     6725.88     7119.06    153.38 o 
   7   1   2    16043.05    15955.17    267.12 o 
   8   1   2      248.49      329.80     60.82 o 
   9   1   2      578.04      516.17     78.72 o 
  10   1   2     2623.61     2682.27    167.54 o 
  11   1   2      285.61      358.84     80.33 o 
  12   1   2      723.98      863.30    117.39 o 
 -13   2   2     3794.99     3679.03    211.72 o 
 -12   2   2     7148.98     7209.33    300.31 o 
 -11   2   2      343.08      372.03     70.00 o 
 -10   2   2     2582.35     3030.09    158.36 o 
  -9   2   2     1565.76     1646.58     68.49 o 
  -8   2   2     5398.77     5756.04    143.44 o 
  -7   2   2     4771.12     5173.88    126.23 o 
  -6   2   2      881.58     1157.78     44.77 o 
  -5   2   2    38939.37    36792.93    746.30 o 
  -4   2   2     9504.68    11155.82    214.46 o 
  -3   2   2     5334.46     5043.69    104.75 o 
  -2   2   2     8396.28     7620.98    145.91 o 
  -1   2   2     1374.52     1125.40     44.30 o 
   1   2   2    10710.13    11875.36    330.38 o 
   2   2   2     1171.50      931.09     35.99 o 
   3   2   2    11775.95    10929.59    180.40 o 
   4   2   2      118.25      208.09     17.04 o 
   5   2   2       57.00      132.54     16.09 o 
   6   2   2    18653.05    18333.33    299.61 o 
   7   2   2     1381.31     1384.62     62.23 o 
   8   2   2     2052.09     2438.53    146.43 o 
   9   2   2     9961.09    10454.13    383.97 o 
  10   2   2      346.35      497.69     87.67 o 
  11   2   2       70.67       66.90     51.30 o 
 -13   3   2     5975.16     6281.89    284.36 o 
 -12   3   2      127.57       65.07     45.56 o 
 -11   3   2     2983.20     3281.52    172.13 o 
 -10   3   2     9783.49     9742.19    336.00 o 
  -9   3   2      873.28      893.63     49.57 o 
  -8   3   2      558.12      660.04     39.92 o 
  -7   3   2     2307.27     2563.15     91.86 o 
  -6   3   2     3058.58     3223.39     85.49 o 
  -5   3   2     4034.61     5811.11    128.16 o 
  -4   3   2       94.61       53.25     21.52 o 
  -3   3   2    19874.31    16709.28    308.10 o 
  -2   3   2    22252.06    24014.20    609.12 o 
  -1   3   2      558.41      792.72     43.84 o 
   0   3   2    10486.99     9409.29    267.95 o 
   1   3   2    12909.19    12974.02    367.90 o 
   2   3   2      429.08      368.25     45.33 o 
   3   3   2     7292.28     6474.66    120.02 o 
   4   3   2     2265.23     2127.91     55.74 o 
   5   3   2     7337.19     7396.91    139.07 o 
   6   3   2       69.44       57.89     19.83 o 
   7   3   2      162.28      146.59     27.58 o 
   8   3   2    18057.11    16831.95    541.30 o 
   9   3   2     1668.07     1582.00    128.30 o 
  10   3   2      366.14      356.89     76.89 o 
  11   3   2     6093.83     6469.51    311.21 o 
 -13   4   2        5.24        1.95     36.03 o 
 -12   4   2     1814.62     1909.97    135.41 o 
 -11   4   2     4792.74     4733.39    211.84 o 
 -10   4   2       19.07        1.95     27.31 o 
  -9   4   2     3855.54     4219.20    202.03 o 
  -8   4   2    11244.87    11640.92    338.18 o 
  -7   4   2     2393.25     2603.13    185.56 o 
  -6   4   2     1265.24     1178.98     47.08 o 
  -5   4   2    25685.95    28339.36    517.53 o 
  -4   4   2    11200.32    12612.87    290.44 o 
  -3   4   2     8129.69     7280.25    213.44 o 
  -2   4   2      333.48      104.89     20.08 o 
  -1   4   2    23249.38    22070.37    579.85 o 
   0   4   2    17404.43    17532.18    481.74 o 
   1   4   2        9.58        5.51     19.39 o 
   2   4   2    39158.47    41260.98   1077.08 o 
   3   4   2     5958.93     5829.08    143.60 o 
   4   4   2      435.51      400.82     24.66 o 
   5   4   2     7171.51     6880.43    172.51 o 
   6   4   2     6196.38     6293.14    166.11 o 
   7   4   2     2588.70     3153.98    148.61 o 
   8   4   2      428.34      325.67     69.43 o 
   9   4   2        0.92       15.38     42.23 o 
  10   4   2     3843.10     3887.54    224.92 o 
 -13   5   2       74.38      132.20     52.79 o 
 -12   5   2     3674.66     3608.91    187.39 o 
 -11   5   2      317.80      309.61     60.93 o 
 -10   5   2     2456.63     2844.42    145.85 o 
  -9   5   2    10785.90    10926.56    277.59 o 
  -8   5   2      892.62      928.71     46.78 o 
  -7   5   2    13311.26    14949.92    533.49 o 
  -6   5   2    26989.88    27780.34    515.19 o 
  -5   5   2       26.83       39.46     14.00 o 
  -4   5   2      871.76      643.89     47.74 o 
  -3   5   2    11174.08    12417.58    348.05 o 
  -2   5   2     3358.08     3304.47    124.51 o 
  -1   5   2       40.79       33.74     19.39 o 
   0   5   2     7450.08     7243.30    241.33 o 
   1   5   2    23802.24    22082.42    612.79 o 
   2   5   2     7301.43     7056.71    252.46 o 
   3   5   2      829.02      945.69     82.05 o 
   4   5   2    11034.41    11328.43    255.44 o 
   5   5   2    13613.74    13965.54    429.99 o 
   6   5   2       52.98      113.77     27.59 o 
   7   5   2     6559.56     6634.85    482.43 o 
   8   5   2     1774.28     1620.68    133.57 o 
   9   5   2     1360.75     1210.77    128.07 o 
  10   5   2       81.44      121.18     59.90 o 
 -13   6   2      262.61      289.64     70.34 o 
 -12   6   2     4029.19     3635.42    187.05 o 
 -11   6   2       49.22       75.74     38.44 o 
 -10   6   2     2212.59     2000.63    119.57 o 
  -9   6   2      769.73      829.79     73.33 o 
  -8   6   2     5823.76     6536.76    159.23 o 
  -7   6   2    19497.20    19550.79    381.01 o 
  -6   6   2      133.48      124.46     20.10 o 
  -5   6   2     4680.67     4553.38    113.94 o 
  -4   6   2    21158.72    20678.29    558.28 o 
  -3   6   2      268.27      300.31     38.67 o 
  -2   6   2      111.78       61.51     22.72 o 
  -1   6   2    21819.38    22816.28    625.64 o 
   0   6   2     5351.21     5494.67    208.39 o 
   1   6   2      284.96      246.49     47.62 o 
   2   6   2     1873.74     1871.87    116.36 o 
   3   6   2     7928.79     6910.17    266.92 o 
   4   6   2     6771.98     6512.66    264.97 o 
   5   6   2     1499.38     1736.81    125.31 o 
   6   6   2    10416.78     9722.78    241.78 o 
   7   6   2     6545.13     6978.96    422.93 o 
   8   6   2      177.13      124.39     54.74 o 
   9   6   2     2406.13     2374.61    173.97 o 
 -13   7   2     5649.58     5606.10    254.18 o 
 -12   7   2      784.40      703.22     85.95 o 
 -11   7   2        0.40        3.21     26.85 o 
 -10   7   2     4462.93     4385.91    193.59 o 
  -9   7   2        0.47       12.28     25.13 o 
  -8   7   2     4655.78     4532.78    127.26 o 
  -7   7   2      987.33     1159.86     52.73 o 
  -6   7   2     1147.83     1556.00     71.66 o 
  -5   7   2    11857.69    11523.06    346.44 o 
  -4   7   2     1700.71     1601.97     87.67 o 
  -3   7   2     3891.26     3859.19    153.89 o 
  -2   7   2    24816.45    25202.13    689.22 o 
  -1   7   2      278.50      397.62     54.16 o 
   0   7   2     2552.55     3000.83    149.30 o 
   1   7   2    23396.76    23173.97    672.69 o 
   2   7   2      971.07      970.97     96.80 o 
   3   7   2      940.27     1117.82     97.89 o 
   4   7   2     1739.49     1845.14    131.51 o 
   5   7   2     3508.85     3793.32    202.31 o 
   6   7   2     7925.11     7757.86    324.30 o 
   7   7   2       20.59       27.31     42.69 o 
   8   7   2     4026.38     4064.60    232.03 o 
 -12   8   2       35.53       39.02     37.07 o 
 -11   8   2     6226.85     6651.17    264.39 o 
 -10   8   2     2715.11     2291.07    133.00 o 
  -9   8   2      127.63      153.54     41.77 o 
  -8   8   2     8976.87     8688.68    293.83 o 
  -7   8   2      757.50      813.12     46.28 o 
  -6   8   2     2496.07     2291.40     78.97 o 
  -5   8   2      950.43     1069.86     75.62 o 
  -4   8   2      264.92      335.77     48.20 o 
  -3   8   2    15956.83    15730.19    463.84 o 
  -2   8   2       17.21       16.18     23.41 o 
  -1   8   2     2883.54     2579.22    137.93 o 
   0   8   2    21007.34    20820.81    620.36 o 
   1   8   2      748.74      876.38     92.15 o 
   2   8   2     1113.76     1170.49    109.02 o 
   3   8   2    21801.86    21773.50    666.38 o 
   4   8   2       89.90      130.59     48.43 o 
   5   8   2      408.30      525.80     87.10 o 
   6   8   2     2054.55     2132.83    158.59 o 
   7   8   2     2499.07     2287.97    167.89 o 
 -12   9   2     3297.01     3218.98    175.12 o 
 -11   9   2     2081.23     1941.76    128.87 o 
 -10   9   2        1.44       26.74     31.56 o 
  -9   9   2    19673.70    19045.79    565.28 o 
  -8   9   2     5896.77     5162.89    141.92 o 
  -7   9   2       75.13       24.69     18.23 o 
  -6   9   2     3972.17     3766.13    165.36 o 
  -5   9   2     1062.58     1023.15     79.18 o 
  -4   9   2     4124.30     3824.42    169.84 o 
  -3   9   2     1151.33     1138.48     87.67 o 
  -2   9   2      264.39      479.33     67.82 o 
  -1   9   2     9263.24     9131.35    330.72 o 
   0   9   2      456.42      300.31     63.46 o 
   1   9   2       98.04       54.85     37.75 o 
   2   9   2    21421.81    21892.16    682.22 o 
   3   9   2     1184.74      960.72    108.79 o 
   4   9   2     1012.52     1011.10     80.53 o 
   5   9   2     5957.55     6424.30    296.64 o 
   6   9   2        1.22       26.16     45.90 o 
   7   9   2      657.67      619.79    104.20 o 
 -12  10   2       68.86       57.26     41.54 o 
 -11  10   2       65.65      102.71     43.38 o 
 -10  10   2     5893.11     5879.33    244.20 o 
  -9  10   2     2381.68     2137.99    129.33 o 
  -8  10   2      232.86      245.15     33.55 o 
  -7  10   2    12438.91    11601.85    262.92 o 
  -6  10   2     3071.35     2872.53    147.92 o 
  -5  10   2      194.74      265.43     53.48 o 
  -4  10   2     7049.85     7723.32    285.85 o 
  -3  10   2      870.17      709.53     79.41 o 
  -2  10   2     1952.99     1961.50    130.93 o 
  -1  10   2     1750.18     1926.73    132.77 o 
   0  10   2     1174.40      917.23    102.82 o 
   1  10   2    11339.56    10042.62    386.72 o 
   2  10   2       38.63       67.71     43.03 o 
   3  10   2     1028.54      956.82    115.56 o 
   4  10   2     9156.47     8998.01    378.46 o 
   5  10   2      910.86      907.02    120.26 o 
 -11  11   2      599.14      534.53     80.67 o 
 -10  11   2      187.70      154.80     48.08 o 
  -9  11   2     1362.35     1248.41    101.44 o 
  -8  11   2     1918.59     1926.32     91.92 o 
  -7  11   2     1374.32     1157.30     94.67 o 
  -6  11   2      180.52      151.48     47.74 o 
  -5  11   2     8630.52     7898.20    298.82 o 
  -4  11   2     7653.05     7504.94    293.43 o 
  -3  11   2      723.86      789.05     91.46 o 
  -2  11   2    10178.96     9190.34    352.76 o 
  -1  11   2     4884.94     5288.80    250.97 o 
   0  11   2      852.01      970.48    113.26 o 
   1  11   2      243.50      126.46     54.28 o 
   2  11   2      214.75      263.94     72.98 o 
   3  11   2     2818.73     2730.12    190.84 o 
   4  11   2      217.40      226.98     71.72 o 
 -10  12   2     2231.76     2222.91    147.00 o 
  -9  12   2      133.81      141.72     48.77 o 
  -8  12   2      131.06      140.01     32.18 o 
  -7  12   2      249.33      288.84     60.36 o 
  -6  12   2     3130.84     3111.45    172.13 o 
  -5  12   2     2616.59     2498.09    153.89 o 
  -4  12   2      115.16       68.51     45.44 o 
  -3  12   2     4492.36     4737.52    233.41 o 
  -2  12   2     5299.90     5162.80    254.75 o 
  -1  12   2       20.41       46.36     42.46 o 
   0  12   2     2744.09     2859.11    190.72 o 
   1  12   2     2961.72     2715.89    190.61 o 
   2  12   2      322.31      287.92     81.36 o 
   3  12   2      759.16      571.59    109.48 o 
  -9  13   2      412.37      412.54     78.15 o 
  -8  13   2     3192.69     2975.16    117.60 o 
  -7  13   2      227.01      145.51     51.07 o 
  -6  13   2        2.33       21.92     38.33 o 
  -5  13   2      796.82      888.20    104.43 o 
  -4  13   2     2344.80     2536.99    169.26 o 
  -3  13   2     2412.19     2172.53    158.59 o 
  -2  13   2      122.41      131.51     56.34 o 
  -1  13   2     3750.13     4397.62    249.25 o 
   0  13   2     4432.50     4389.36    254.07 o 
   1  13   2       21.01       42.46     51.98 o 
  -6  14   2     3671.20     3439.99    201.85 o 
  -5  14   2       85.10       68.39     49.00 o 
  -4  14   2        0.44       51.87     49.11 o 
  -3  14   2      714.69      630.46    105.46 o 
  -2  14   2      506.77      519.03    103.39 o 
   1 -14   3       30.75       20.54     44.30 o 
   2 -14   3       18.11       27.89     49.92 o 
   3 -14   3     3431.46     3738.58    224.92 o 
   4 -14   3      252.83      256.25     72.41 o 
   5 -14   3      100.44       20.43     41.66 o 
   6 -14   3     6635.61     6858.53    309.38 o 
  -2 -13   3     2011.98     2239.20    179.48 o 
  -1 -13   3      396.65      389.82     90.54 o 
   0 -13   3     3102.09     2832.48    194.85 o 
   1 -13   3      573.33      724.56    106.49 o 
   2 -13   3     1066.69     1174.40    126.00 o 
   3 -13   3      166.88      156.30     61.16 o 
   4 -13   3       28.22       20.89     42.11 o 
   5 -13   3     3366.80     3221.39    189.34 o 
   6 -13   3      471.46      342.66     73.79 o 
   7 -13   3      372.77      337.26     73.44 o 
   8 -13   3     5861.16     5714.54    265.89 o 
  -4 -12   3     3297.28     3123.50    212.07 o 
  -3 -12   3     2450.72     2083.94    169.03 o 
  -2 -12   3       98.33      101.79     56.23 o 
  -1 -12   3     3087.91     2834.20    189.57 o 
   0 -12   3     6224.84     5967.57    284.82 o 
   1 -12   3      417.63      334.39     71.84 o 
   2 -12   3     2502.97     2414.43    160.77 o 
   3 -12   3     1049.45     1342.51    117.74 o 
   4 -12   3     1551.12     1229.71    115.21 o 
   5 -12   3       49.73       76.66     41.54 o 
   6 -12   3      126.04      124.39     47.51 o 
   7 -12   3     4287.99     4350.68    216.89 o 
   8 -12   3      539.58      394.41     73.44 o 
   9 -12   3      202.53      174.77     56.11 o 
  -5 -11   3      577.98      482.43     93.98 o 
  -4 -11   3      584.22      696.22    105.34 o 
  -3 -11   3     1484.22     1574.77    139.20 o 
  -2 -11   3     2791.33     2579.56    175.46 o 
  -1 -11   3     4436.08     4709.18    240.07 o 
   0 -11   3       97.67       51.18     39.93 o 
   1 -11   3     2692.17     2863.70    171.90 o 
   2 -11   3     6183.60     5942.79    258.31 o 
   3 -11   3        1.91        2.52     29.15 o 
   4 -11   3     4443.97     4643.65    215.39 o 
   5 -11   3     6186.63     5821.95    247.30 o 
   6 -11   3      837.45      852.63     91.46 o 
   7 -11   3      591.21      551.17     78.61 o 
   8 -11   3       59.63       66.67     39.82 o 
   9 -11   3     3804.71     3812.03    197.72 o 
  10 -11   3     1773.87     1614.82    128.07 o 
  -6 -10   3       59.21       38.62     30.60 o 
  -5 -10   3       56.89       67.07     32.03 o 
  -4 -10   3     5748.26     5636.54    183.09 o 
  -3 -10   3       49.39      106.41     32.50 o 
  -2 -10   3     1453.08     1330.23    117.85 o 
  -1 -10   3      234.17      343.69     69.54 o 
   0 -10   3     1920.82     2070.51    138.74 o 
   1 -10   3     4331.49     4820.49    221.71 o 
   2 -10   3       15.59        7.23     26.16 o 
   3 -10   3     9473.91     9619.98    339.90 o 
   4 -10   3    14883.69    14207.51    452.71 o 
   5 -10   3        7.15        9.98     28.46 o 
   6 -10   3     4200.47     4044.75    188.77 o 
   7 -10   3     6325.93     5773.98    239.15 o 
   8 -10   3      327.04      172.13     47.97 o 
   9 -10   3      158.46      181.54     53.36 o 
  10 -10   3      686.74      720.89     90.43 o 
  11 -10   3     2389.97     2307.25    155.72 o 
  -7  -9   3      130.77      180.79     42.29 o 
  -6  -9   3      639.44      655.53    105.80 o 
  -5  -9   3    10339.56     9191.24    249.35 o 
  -4  -9   3      535.93      457.46     53.88 o 
  -3  -9   3      422.32      359.22     47.29 o 
  -2  -9   3     6637.56     6063.23    177.70 o 
  -1  -9   3        3.62       17.68     19.68 o 
   0  -9   3       16.18      -11.70     23.18 o 
   1  -9   3     1614.59     1680.69    114.87 o 
   2  -9   3     2131.47     1882.78    116.59 o 
   3  -9   3    11614.69    11827.39    382.13 o 
   4  -9   3      528.28      581.35     67.25 o 
   5  -9   3     4735.85     4591.32    193.82 o 
   6  -9   3    12046.97    11808.57    385.00 o 
   7  -9   3      136.77      125.54     40.85 o 
   8  -9   3      806.94      753.71     81.25 o 
   9  -9   3     3499.96     3328.57    172.13 o 
  10  -9   3      315.65      284.94     61.05 o 
  11  -9   3       38.62       14.92     36.26 o 
  -8  -8   3     1128.41     1007.60     77.50 o 
  -7  -8   3       67.29       61.30     29.98 o 
  -6  -8   3     6649.41     6571.75    326.19 o 
  -5  -8   3     1299.36     1316.20     64.39 o 
  -4  -8   3       18.96       28.00     22.30 o 
  -3  -8   3    14592.70    14214.74    645.38 o 
  -2  -8   3     2380.37     2232.18    208.80 o 
  -1  -8   3     3177.01     2681.31     99.78 o 
   0  -8   3    12479.48    11629.33    379.38 o 
   1  -8   3      551.31      469.69     60.82 o 
   2  -8   3     2030.10     2059.50    114.41 o 
   3  -8   3     4995.34     4831.16    191.75 o 
   4  -8   3     1053.70      774.36     68.28 o 
   5  -8   3    11926.92    11680.85    368.36 o 
   6  -8   3        2.01       10.33     22.15 o 
   7  -8   3     2500.16     2468.25    132.77 o 
   8  -8   3    15655.42    14664.24    457.76 o 
   9  -8   3      335.02      333.94     60.82 o 
  10  -8   3     1676.16     1881.97    128.07 o 
  11  -8   3     6295.13     6170.69    264.51 o 
  12  -8   3      144.90       60.25     46.71 o 
  -9  -7   3     3391.01     3293.65    135.81 o 
  -8  -7   3     2082.69     2126.09    102.64 o 
  -7  -7   3      875.55      853.76     66.30 o 
  -6  -7   3        9.31       42.57     24.09 o 
  -5  -7   3      998.09      873.90     78.72 o 
  -4  -7   3     8419.91     8158.01    172.49 o 
  -3  -7   3      759.99      864.01     57.92 o 
  -2  -7   3      368.19      531.02     44.82 o 
  -1  -7   3    26808.84    26976.74    526.22 o 
   0  -7   3     2965.25     2775.37     91.55 o 
   1  -7   3      657.01      366.87     49.57 o 
   2  -7   3    24358.52    24812.20    679.35 o 
   3  -7   3     1601.28     1685.05     94.56 o 
   4  -7   3      552.10      492.64     54.39 o 
   5  -7   3      423.86      343.00     48.77 o 
   6  -7   3      284.88      146.43     36.38 o 
   7  -7   3     4714.89     4679.11    191.18 o 
   8  -7   3       84.96       55.89     32.36 o 
   9  -7   3     2401.29     2781.42    149.30 o 
  10  -7   3     9486.39     8081.46    303.07 o 
  11  -7   3      267.43      318.33     65.75 o 
  12  -7   3      740.00      649.97     90.89 o 
 -10  -6   3     4420.88     4529.78    231.17 o 
  -9  -6   3     3828.78     3690.62    138.37 o 
  -8  -6   3      210.02      127.46     34.36 o 
  -7  -6   3     6281.69     6129.10    294.92 o 
  -6  -6   3     5177.64     5177.31    155.87 o 
  -5  -6   3     2896.97     2742.59    125.25 o 
  -4  -6   3      141.11      149.27     28.91 o 
  -3  -6   3      654.14      810.66     91.20 o 
  -2  -6   3    22620.30    22152.08    500.85 o 
  -1  -6   3        9.13        7.36     13.04 o 
   0  -6   3     1028.42      963.90     46.95 o 
   1  -6   3    36820.35    37444.12    685.18 o 
   2  -6   3     7590.53     7704.96    248.10 o 
   3  -6   3     8611.61     9013.95    205.71 o 
   4  -6   3    15170.96    14637.55    396.02 o 
   5  -6   3     2804.10     2965.51    192.79 o 
   6  -6   3     2494.43     2139.02    110.16 o 
   7  -6   3     1020.12     1035.20     78.95 o 
   8  -6   3      865.28      819.35     78.03 o 
   9  -6   3     6312.99     6074.64    238.80 o 
  10  -6   3      124.40       87.21     41.66 o 
  11  -6   3      179.57      164.10     49.57 o 
  12  -6   3     6489.25     6381.03    278.85 o 
 -10  -5   3     2322.74     2326.36    257.97 o 
  -9  -5   3      307.32      326.55     46.70 o 
  -8  -5   3     6877.05     7169.52    274.21 o 
  -7  -5   3    11291.38    10809.62    259.46 o 
  -6  -5   3      381.27      405.50     43.10 o 
  -5  -5   3     3989.57     3996.60    220.39 o 
  -4  -5   3    10675.06     9881.51    226.92 o 
  -3  -5   3     2314.46     2197.32     87.27 o 
  -2  -5   3     5167.22     5897.00    148.20 o 
  -1  -5   3      239.77      164.45     23.07 o 
   0  -5   3    16560.30    16418.49    263.92 o 
   1  -5   3    15987.36    17138.97    274.14 o 
   2  -5   3      696.26     1034.61     70.00 o 
   3  -5   3    38643.52    39173.68    733.31 o 
   4  -5   3    11253.82    10576.92    347.02 o 
   5  -5   3       99.73       50.96     16.26 o 
   6  -5   3    12466.70    11733.77    263.93 o 
   7  -5   3      282.12      273.11     36.28 o 
   8  -5   3      653.21      472.33     60.25 o 
   9  -5   3     3098.75     2668.84    142.41 o 
  10  -5   3      846.18      712.97     81.13 o 
  11  -5   3     1967.19     1840.32    129.21 o 
  12  -5   3        0.75      -34.66     34.20 o 
 -11  -4   3      117.63      233.98     68.16 o 
 -10  -4   3     1961.86     1997.89     97.36 o 
  -9  -4   3     4734.99     4184.32    140.71 o 
  -8  -4   3     4296.74     4299.43    137.97 o 
  -7  -4   3     1039.44     1096.31     63.32 o 
  -6  -4   3    10467.82    10885.48    249.78 o 
  -5  -4   3    16893.63    16288.22    384.48 o 
  -4  -4   3      110.89      162.38     26.21 o 
  -3  -4   3    30955.94    30898.73    577.74 o 
  -2  -4   3    15224.73    13824.52    228.23 o 
  -1  -4   3     3166.25     3898.54     78.84 o 
   0  -4   3      783.36      540.05     24.02 o 
   1  -4   3    16215.72    14136.31    372.84 o 
   2  -4   3     5381.47     4392.42    190.95 o 
   3  -4   3     1569.99     2075.22     89.62 o 
   4  -4   3      300.64      153.51     49.46 o 
   5  -4   3    21021.80    21148.32    330.74 o 
   6  -4   3     1509.46     1625.44     72.18 o 
   7  -4   3        0.92       27.92     16.96 o 
   8  -4   3    16827.04    16435.06    398.43 o 
   9  -4   3     2554.54     2873.57    149.64 o 
  10  -4   3       58.37       58.87     36.49 o 
  11  -4   3     4173.03     4353.21    214.36 o 
  12  -4   3      107.42      152.05     59.10 o 
 -11  -3   3     8324.75     8018.92    335.20 o 
 -10  -3   3       51.31       36.96     26.85 o 
  -9  -3   3      219.03      286.40     40.78 o 
  -8  -3   3     5452.87     5309.84    153.74 o 
  -7  -3   3     1809.86     1666.83     77.40 o 
  -6  -3   3     8736.93     8695.82    219.87 o 
  -5  -3   3     1139.81     1285.81     59.03 o 
  -4  -3   3     9983.29     8997.47    199.32 o 
  -3  -3   3    36427.76    36351.75    664.60 o 
  -2  -3   3       30.05       26.28      8.00 o 
  -1  -3   3      621.76      643.15     50.24 o 
   0  -3   3    25225.96    25913.15    388.92 o 
   1  -3   3      327.67      628.85     31.56 o 
   2  -3   3    12904.76    16255.19    469.23 o 
   3  -3   3     3976.69     3428.89     91.61 o 
   4  -3   3    14023.33    13581.59    216.77 o 
   5  -3   3      940.17     1204.45     41.89 o 
   6  -3   3      102.05       69.55     19.87 o 
   7  -3   3    15556.82    15457.88    485.87 o 
   8  -3   3    17154.19    16645.57    360.21 o 
   9  -3   3     1230.91     1113.58     91.57 o 
  10  -3   3     8357.03     8457.40    316.84 o 
  11  -3   3     2309.21     2526.09    158.93 o 
  12  -3   3       11.74      -17.21     34.43 o 
 -12  -2   3     8123.68     9030.25    371.46 o 
 -11  -2   3      547.29      595.23     91.12 o 
 -10  -2   3     1114.42     1158.14     70.28 o 
  -9  -2   3    14712.02    14378.04    320.00 o 
  -8  -2   3      675.18      689.57     50.86 o 
  -7  -2   3     1040.24     1060.08    160.08 o 
  -6  -2   3    10171.62     9988.95    296.07 o 
  -5  -2   3     8200.37     8366.79    188.07 o 
  -4  -2   3    36658.05    35035.05    641.96 o 
  -3  -2   3     1684.39     1186.04     99.09 o 
  -2  -2   3    27899.81    26044.91    920.39 o 
  -1  -2   3     5614.22     5720.83    119.10 o 
   0  -2   3       32.26       63.97     16.75 o 
   1  -2   3    22192.66    23381.40    348.63 o 
   2  -2   3      651.30      681.64     39.25 o 
   3  -2   3     1420.22     2115.15     99.15 o 
   4  -2   3     2144.46     2475.69     75.62 o 
   5  -2   3     5093.03     4762.43     90.12 o 
   6  -2   3     5665.39     5289.49    220.56 o 
   7  -2   3     5226.43     5434.12    239.61 o 
   8  -2   3      810.95      692.88     51.81 o 
   9  -2   3     6272.87     5841.86    169.39 o 
  10  -2   3     3797.72     3865.96    194.51 o 
  11  -2   3       91.85      155.49     56.00 o 
  12  -2   3     8872.33     8727.30    358.49 o 
 -12  -1   3       54.39       83.31     49.69 o 
 -11  -1   3     1698.59     1643.51    130.36 o 
 -10  -1   3     9755.76    10218.05    249.04 o 
  -9  -1   3      201.07      195.82     71.95 o 
  -8  -1   3       98.50      117.12     30.41 o 
  -7  -1   3    17938.11    16842.28    343.02 o 
  -6  -1   3      602.24      631.10     40.03 o 
  -5  -1   3       61.67      102.20     39.13 o 
  -4  -1   3    13471.56    14125.98    275.76 o 
  -3  -1   3       82.52      221.92     19.69 o 
  -2  -1   3    58007.21    53692.58    941.00 o 
  -1  -1   3    16643.41    14200.06    258.50 o 
   0  -1   3    27094.20    25725.69    378.81 o 
   1  -1   3    66009.18    63774.17    924.34 o 
   2  -1   3     1113.32     1304.08     42.52 o 
   3  -1   3     9938.14     9834.20    203.44 o 
   4  -1   3    25255.81    24161.16    366.92 o 
   5  -1   3      128.46      123.03     16.25 o 
   6  -1   3     8601.72     8392.13    567.17 o 
   7  -1   3     5127.06     5277.28    145.72 o 
   8  -1   3     1418.66     1488.76     71.99 o 
   9  -1   3      353.23      492.41     70.69 o 
  10  -1   3     2334.85     2710.04    163.41 o 
  11  -1   3     4814.44     4483.80    230.66 o 
  12  -1   3     1721.46     1801.87    149.41 o 
 -12   0   3       66.44      115.21     49.69 o 
 -11   0   3     3642.46     3495.65    186.71 o 
 -10   0   3     1294.90     1221.50    135.52 o 
  -9   0   3      379.22      335.86     39.37 o 
  -8   0   3    11940.71    11840.99    259.04 o 
  -7   0   3     1923.44     1742.70     66.71 o 
  -6   0   3     1368.40     1344.17     53.42 o 
  -5   0   3    34186.19    32853.18    597.38 o 
  -4   0   3     6124.96     6225.33    133.08 o 
  -3   0   3     1275.03     2001.86     52.25 o 
  -2   0   3     3822.70     6014.14    152.57 o 
  -1   0   3     1424.48      697.25     31.90 o 
   0   0   3    21954.14    18885.88    456.72 o 
   1   0   3      319.90      172.00     21.34 o 
   2   0   3     5604.72     5970.33    161.34 o 
   3   0   3    10162.16    10288.93    212.55 o 
   4   0   3     6434.04     7521.09    155.83 o 
   5   0   3    17184.20    18413.95    291.47 o 
   6   0   3    29194.72    29353.06    452.98 o 
   7   0   3     1876.71     1992.39     80.37 o 
   8   0   3      989.72     1166.23    123.42 o 
   9   0   3     6343.15     6447.13    267.15 o 
  10   0   3      300.64      266.35     63.34 o 
  11   0   3      197.14      170.98     60.93 o 
  12   0   3      416.31      455.12     91.00 o 
 -13   1   3     2841.15     2854.40    183.84 o 
 -12   1   3     1733.64     1916.28    138.85 o 
 -11   1   3     1792.51     1719.71    125.43 o 
 -10   1   3      129.82       84.57     37.75 o 
  -9   1   3     6986.95     7106.70    277.30 o 
  -8   1   3      443.99      477.20     37.86 o 
  -7   1   3       19.39       54.67     30.87 o 
  -6   1   3    19312.54    18496.13    354.52 o 
  -5   1   3      934.47      929.64     38.14 o 
  -4   1   3     3201.00     3252.09     77.61 o 
  -3   1   3    31680.82    31875.11    564.34 o 
  -2   1   3     3671.26     5154.88    136.90 o 
  -1   1   3      325.68      992.89     24.95 o 
   0   1   3    52960.74    57489.89   1415.27 o 
   1   1   3     1274.26      943.05     48.77 o 
   2   1   3    13469.43    11766.02    270.82 o 
   3   1   3     8870.75     9299.62    198.16 o 
   4   1   3     1371.01     1315.43     52.99 o 
   5   1   3    32930.24    32984.63    540.03 o 
   6   1   3      267.18      192.39     19.90 o 
   7   1   3     4418.98     4346.17    127.74 o 
   8   1   3    13330.01    12622.41    418.74 o 
   9   1   3       31.79       21.80     32.36 o 
  10   1   3      979.22     1015.35    110.39 o 
  11   1   3     5622.36     5840.43    281.38 o 
 -13   2   3       77.14       78.61     48.54 o 
 -12   2   3     2849.30     2933.35    173.16 o 
 -11   2   3     6547.02     7340.27    287.69 o 
 -10   2   3       56.71       82.62     39.36 o 
  -9   2   3      258.36      255.16     31.94 o 
  -8   2   3     1343.40     1424.31     59.68 o 
  -7   2   3     7337.06     7419.05    166.21 o 
  -6   2   3     1673.19     2211.73     81.65 o 
  -5   2   3        1.22      120.61     22.38 o 
  -4   2   3    30633.17    30984.72    554.92 o 
  -3   2   3     3278.03     3402.78    143.27 o 
  -2   2   3    14237.95    14712.24    268.14 o 
  -1   2   3    26320.59    25146.25    631.03 o 
   0   2   3    11537.08    12572.49    337.61 o 
   1   2   3      241.43      526.15     41.43 o 
   2   2   3    17593.79    17689.62    483.58 o 
   3   2   3      802.71      650.54     36.37 o 
   4   2   3    10154.32    10043.79    173.18 o 
   5   2   3      512.84      434.32     46.76 o 
   6   2   3      216.67      262.93     22.92 o 
   7   2   3     8935.85     9205.60    329.46 o 
   8   2   3      211.44      167.77     51.41 o 
   9   2   3     2302.84     2243.91    151.36 o 
  10   2   3    10347.38    10046.52    392.00 o 
  11   2   3      259.42      237.77     73.56 o 
 -13   3   3     3701.29     4302.72    224.69 o 
 -12   3   3     2716.47     3008.63    173.39 o 
 -11   3   3      204.50      235.25     58.87 o 
 -10   3   3     5022.67     5230.16    215.28 o 
  -9   3   3     6425.52     6383.54    171.67 o 
  -8   3   3      289.27      299.42     29.09 o 
  -7   3   3     1142.05     1152.89     67.02 o 
  -6   3   3    23131.98    26094.72    586.28 o 
  -5   3   3     4041.44     4638.03    107.92 o 
  -4   3   3     1421.60     2565.18     77.80 o 
  -3   3   3      562.58      367.13     20.21 o 
  -2   3   3     9617.14     9171.98    248.67 o 
  -1   3   3    13325.89    13282.94    355.05 o 
   0   3   3      373.68      488.62     39.71 o 
   1   3   3    25668.06    25126.74    666.49 o 
   2   3   3     3503.29     3670.31    147.92 o 
   3   3   3        3.63       -2.18     10.47 o 
   4   3   3     9845.70     9179.82    164.42 o 
   5   3   3     5340.39     5480.26    112.28 o 
   6   3   3     1656.67     1642.91     94.04 o 
   7   3   3     1809.51     1677.02    120.26 o 
   8   3   3       40.45       52.67     36.84 o 
   9   3   3    10087.29     9869.45    381.10 o 
  10   3   3       56.78       83.43     50.38 o 
 -13   4   3     1551.97     1534.15    129.56 o 
 -12   4   3        3.73        6.08     31.10 o 
 -11   4   3     3004.78     3081.39    163.18 o 
 -10   4   3     6848.38     7496.10    270.48 o 
  -9   4   3       14.97        0.97     14.77 o 
  -8   4   3     4501.56     4542.21    165.36 o 
  -7   4   3    24447.33    25591.08    481.41 o 
  -6   4   3      148.28       73.92     16.76 o 
  -5   4   3     5172.40     4563.95    108.00 o 
  -4   4   3    25430.21    26742.15    487.62 o 
  -3   4   3     3389.46     4072.63    132.77 o 
  -2   4   3     2067.18     1561.23     69.89 o 
  -1   4   3     3532.64     3438.04    124.97 o 
   0   4   3    25695.29    26185.73    489.45 o 
   1   4   3     9602.02     9958.27    308.69 o 
   2   4   3      808.35      632.18     61.85 o 
   3   4   3    20121.05    20515.91    589.84 o 
   4   4   3    17236.34    16773.05    348.63 o 
   5   4   3      198.60      197.38     27.83 o 
   6   4   3     7179.95     7493.73    188.77 o 
   7   4   3     2783.03     2910.98    170.30 o 
   8   4   3     3200.19     3077.25    182.46 o 
   9   4   3      272.54      269.21     69.89 o 
  10   4   3      319.23      208.97     66.56 o 
 -13   5   3     3584.59     3931.83    207.36 o 
 -12   5   3      809.76      956.02     98.34 o 
 -11   5   3      514.34      552.66     71.49 o 
 -10   5   3      728.51      939.15     83.77 o 
  -9   5   3     4485.85     4473.37    265.94 o 
  -8   5   3     9740.88    10430.12    226.53 o 
  -7   5   3      258.00      275.65     27.28 o 
  -6   5   3     9956.73     9457.93    200.24 o 
  -5   5   3    32193.86    30772.79    804.43 o 
  -4   5   3       51.89      156.05     18.53 o 
  -3   5   3     3692.41     3111.91    117.16 o 
  -2   5   3    34017.66    34508.83    885.90 o 
  -1   5   3     2431.94     2843.96    119.92 o 
   0   5   3      692.85      871.33     66.21 o 
   1   5   3     4411.85     3946.63    165.59 o 
   2   5   3    14361.15    15574.24    470.26 o 
   3   5   3     9044.59     8556.55    302.49 o 
   4   5   3       42.07       31.44     28.23 o 
   5   5   3    10326.37    10125.47    361.25 o 
   6   5   3    10363.40     9822.98    363.77 o 
   7   5   3       21.93       43.38     36.84 o 
   8   5   3     5957.27     6386.31    292.51 o 
   9   5   3     2388.62     2657.94    184.07 o 
 -13   6   3       49.16       70.11     47.85 o 
 -12   6   3      370.94      343.12     65.07 o 
 -11   6   3     4140.01     3994.49    186.25 o 
 -10   6   3        5.01       22.26     28.80 o 
  -9   6   3      560.34      736.25     53.19 o 
  -8   6   3     3179.27     3623.13    106.11 o 
  -7   6   3     2750.26     2727.12     84.62 o 
  -6   6   3    16091.00    15539.00    512.72 o 
  -5   6   3       99.58      109.12     18.92 o 
  -4   6   3     3778.03     3912.21    144.82 o 
  -3   6   3    40441.67    36571.08    943.40 o 
  -2   6   3      259.29      194.05     34.20 o 
  -1   6   3      426.23      334.28     45.44 o 
   0   6   3    28506.10    29118.71    793.87 o 
   1   6   3     8714.71     8718.48    212.98 o 
   2   6   3      667.09      678.08     75.05 o 
   3   6   3     1959.83     1843.64    121.87 o 
   4   6   3     3551.02     3511.14    182.34 o 
   5   6   3     2474.89     3056.37    171.44 o 
   6   6   3      487.27      494.25     80.79 o 
   7   6   3     6925.19     6588.28    294.92 o 
   8   6   3     5059.41     4816.47    251.77 o 
   9   6   3       31.77       76.20     54.28 o 
 -13   7   3      783.83      755.31     92.95 o 
 -12   7   3     5895.12     6192.49    255.90 o 
 -11   7   3      581.64      689.22     80.79 o 
 -10   7   3      312.26      266.92     52.79 o 
  -9   7   3    15475.29    15216.68    626.33 o 
  -8   7   3      585.10      668.80     43.33 o 
  -7   7   3      795.99     1011.13    112.69 o 
  -6   7   3     6229.43     6273.13    151.34 o 
  -5   7   3     1133.43      890.04     64.26 o 
  -4   7   3    13934.10    12781.58    375.25 o 
  -3   7   3       15.67       56.34     22.84 o 
  -2   7   3    19047.91    19203.23    543.02 o 
  -1   7   3    21874.09    17015.79    501.36 o 
   0   7   3       51.14       34.08     28.23 o 
   1   7   3      850.77      685.89     77.69 o 
   2   7   3    15144.60    16055.17    505.61 o 
   3   7   3       17.12       -8.26     25.82 o 
   4   7   3     2253.43     2239.89    146.54 o 
   5   7   3     3605.94     3399.48    191.53 o 
   6   7   3     6236.86     6569.46    295.38 o 
   7   7   3     2572.91     2833.63    185.90 o 
   8   7   3      143.14      140.46     59.33 o 
 -12   8   3      507.71      414.03     69.20 o 
 -11   8   3       31.40       36.38     31.44 o 
 -10   8   3    15061.43    14997.60    466.36 o 
  -9   8   3     2092.33     2128.09     81.77 o 
  -8   8   3      413.70      385.41     36.19 o 
  -7   8   3     7109.11     6143.63    154.76 o 
  -6   8   3       48.79       83.70     19.96 o 
  -5   8   3     1856.38     1990.07    105.92 o 
  -4   8   3     2388.99     2563.04    124.16 o 
  -3   8   3     4609.32     3974.18    166.51 o 
  -2   8   3     8193.33     7811.79    274.49 o 
  -1   8   3       73.99       63.80     32.36 o 
   0   8   3     1086.76     1033.71     94.67 o 
   1   8   3    20401.02    19822.22    608.54 o 
   2   8   3      680.18      597.76     83.31 o 
   3   8   3     5781.27     5495.24    250.97 o 
   4   8   3    12908.46    14125.12    489.66 o 
   5   8   3        6.57       32.25     37.75 o 
   6   8   3      520.08      473.13     88.82 o 
   7   8   3     3911.64     3803.19    225.38 o 
 -12   9   3      189.77      213.56     55.89 o 
 -11   9   3     3670.05     3839.91    187.85 o 
 -10   9   3      785.35      708.26     79.98 o 
  -9   9   3      209.11      115.79     36.49 o 
  -8   9   3    13978.18    14367.47    307.55 o 
  -7   9   3     4704.60     4680.90    132.39 o 
  -6   9   3        0.24       -3.79     19.97 o 
  -5   9   3    17382.40    15722.85    469.23 o 
  -4   9   3       64.52      118.43     38.10 o 
  -3   9   3     1791.80     2075.79    120.49 o 
  -2   9   3     2334.20     2129.15    128.30 o 
  -1   9   3       34.52      -12.74     22.95 o 
   0   9   3    11623.19    11737.65    410.59 o 
   1   9   3      231.92      224.00     58.18 o 
   2   9   3     3164.27     3231.26    187.16 o 
   3   9   3     7616.31     7529.73    321.77 o 
   4   9   3      405.40      354.71     76.20 o 
   5   9   3      284.25      277.59     72.75 o 
   6   9   3     5188.33     5696.18    288.61 o 
 -12  10   3      399.54      308.12     66.44 o 
 -11  10   3      149.35      154.92     48.66 o 
 -10  10   3      182.79      181.08     50.26 o 
  -9  10   3     5111.72     4825.62    143.04 o 
  -8  10   3     1732.75     1617.24     79.52 o 
  -7  10   3      215.10      186.49     50.61 o 
  -6  10   3     9806.87     9526.68    325.79 o 
  -5  10   3     7569.10     7645.51    278.97 o 
  -4  10   3      696.37      722.95     77.92 o 
  -3  10   3    11086.14    10216.93    355.16 o 
  -2  10   3     1647.19     1868.20    128.18 o 
  -1  10   3     2280.11     2256.76    147.23 o 
   0  10   3     5007.60     5363.05    252.00 o 
   1  10   3      573.35      639.18     93.64 o 
   2  10   3     2241.11     2045.96    153.54 o 
   3  10   3        0.20       -2.07     31.79 o 
   4  10   3      431.06      406.35     85.15 o 
   5  10   3     6116.10     6109.30    304.56 o 
 -11  11   3     3131.60     2788.76    162.49 o 
 -10  11   3      238.65      370.66     65.87 o 
  -9  11   3      607.04      565.96     52.84 o 
  -8  11   3     1674.94     1594.64     76.04 o 
  -7  11   3     3263.05     3026.65    108.91 o 
  -6  11   3     1959.23     2087.27    128.75 o 
  -5  11   3      338.50      313.51     60.25 o 
  -4  11   3     7414.22     7405.79    290.67 o 
  -3  11   3     2942.85     3039.73    169.72 o 
  -2  11   3      312.05      333.82     70.46 o 
  -1  11   3     7913.55     6949.53    299.05 o 
   0  11   3     2750.33     2558.22    173.28 o 
   1  11   3       96.59       24.10     39.36 o 
   2  11   3     1637.54     1355.82    137.71 o 
   3  11   3      434.30      390.97     86.52 o 
   4  11   3     3044.46     3064.75    207.71 o 
 -10  12   3      959.99      831.51     93.41 o 
  -9  12   3     3247.06     2983.16    168.00 o 
  -8  12   3       42.02       60.29     25.78 o 
  -7  12   3      312.96      340.94     65.87 o 
  -6  12   3      228.79      340.82     65.41 o 
  -5  12   3     4068.51     4254.40    207.59 o 
  -4  12   3     2029.52     2260.32    150.21 o 
  -3  12   3     1259.65     1145.02    114.87 o 
  -2  12   3     4352.79     4104.08    222.85 o 
  -1  12   3     3785.31     3999.88    225.61 o 
   0  12   3       26.84        1.95     37.18 o 
   1  12   3     2814.82     2566.60    189.00 o 
   2  12   3     4134.51     4394.52    256.25 o 
  -9  13   3        8.53       -7.23     35.57 o 
  -8  13   3     1430.92     1263.71     77.26 o 
  -7  13   3     3647.30     3683.96    196.46 o 
  -6  13   3      238.66      289.18     64.61 o 
  -5  13   3       27.01       46.36     42.11 o 
  -4  13   3     1773.86     2090.25    154.12 o 
  -3  13   3     1614.87     1512.46    139.08 o 
  -2  13   3      940.71      781.59    111.43 o 
  -1  13   3       82.77       80.79     51.75 o 
   0  13   3     3871.91     4129.21    246.26 o 
   1  13   3     2182.36     2077.05    177.41 o 
  -6  14   3     1102.72     1084.54    120.03 o 
  -5  14   3     5873.53     5794.87    278.05 o 
  -4  14   3       14.79       45.44     43.15 o 
  -3  14   3        7.65      -31.90     39.93 o 
   2 -14   4      202.74      194.97     67.02 o 
   3 -14   4       87.36       38.90     47.62 o 
   4 -14   4     3417.60     3495.42    212.75 o 
   5 -14   4       76.16       41.54     46.02 o 
  -2 -13   4     4010.86     4079.86    243.74 o 
  -1 -13   4     2039.08     2107.46    169.15 o 
   0 -13   4      179.20      201.62     69.66 o 
   1 -13   4     3731.01     4001.95    227.90 o 
   2 -13   4      342.23      375.02     82.85 o 
   3 -13   4      586.99      419.31     83.54 o 
   4 -13   4      394.60      491.15     89.16 o 
   5 -13   4      468.31      552.54     90.31 o 
   6 -13   4     2685.50     3128.78    187.05 o 
   7 -13   4      137.45      140.12     59.10 o 
   8 -13   4      233.68      235.13     68.05 o 
  -4 -12   4      579.70      603.49    107.18 o 
  -3 -12   4     2052.91     2266.86    173.74 o 
  -2 -12   4     2143.49     1850.87    153.31 o 
  -1 -12   4        0.15       60.13     44.18 o 
   0 -12   4     4678.92     4600.73    242.13 o 
   1 -12   4     3070.39     3009.09    185.79 o 
   2 -12   4        2.37       -6.08     32.48 o 
   3 -12   4     2605.90     2987.75    176.95 o 
   4 -12   4     2929.36     2939.55    172.59 o 
   5 -12   4      424.03      450.76     77.57 o 
   6 -12   4     1351.52     1132.74    109.02 o 
   7 -12   4      116.17      162.15     54.39 o 
   8 -12   4     2539.52     2463.66    159.39 o 
   9 -12   4      243.25      162.15     57.38 o 
  -5 -11   4     3305.01     3212.22    139.73 o 
  -4 -11   4      129.49       58.02     33.63 o 
  -3 -11   4       39.78       -4.25     38.10 o 
  -2 -11   4      772.35      862.84    107.98 o 
  -1 -11   4     5033.21     5027.05    246.95 o 
   0 -11   4     2449.26     2491.89    163.75 o 
   1 -11   4       79.21      102.25     46.48 o 
   2 -11   4     8920.25     8568.83    331.30 o 
   3 -11   4     6425.80     6403.75    266.80 o 
   4 -11   4       73.13        9.98     34.54 o 
   5 -11   4     3652.70     3756.37    188.43 o 
   6 -11   4     4421.98     4487.47    211.03 o 
   7 -11   4      340.04      439.62     72.98 o 
   8 -11   4      491.52      388.44     70.92 o 
   9 -11   4       52.49       61.74     41.43 o 
  10 -11   4     3810.96     3332.01    190.26 o 
  -6 -10   4     5533.17     5457.48    199.33 o 
  -5 -10   4       21.69       39.40     52.39 o 
  -4 -10   4     1692.86     1774.58     97.49 o 
  -3 -10   4     5483.31     5746.27    182.64 o 
  -2 -10   4      949.73     1085.85    102.71 o 
  -1 -10   4     1743.10     1687.81    126.92 o 
   0 -10   4     1929.78     1832.63    129.33 o 
   1 -10   4     1614.95     1806.92    124.62 o 
   2 -10   4     4289.75     4018.59    193.25 o 
   3 -10   4       99.01      119.34     42.00 o 
   4 -10   4     7819.64     7268.08    276.44 o 
   5 -10   4     6592.70     6538.25    257.51 o 
   6 -10   4       51.45       16.75     29.38 o 
   7 -10   4     5949.64     5843.98    243.16 o 
   8 -10   4     4256.32     4253.14    203.12 o 
   9 -10   4      143.58       91.34     41.54 o 
  10 -10   4      632.02      529.94     82.16 o 
  11 -10   4      784.46      729.03     96.05 o 
  -7  -9   4     3520.94     3252.67    118.05 o 
  -6  -9   4       49.92       25.68     27.82 o 
  -5  -9   4     1257.58     1131.42     78.14 o 
  -4  -9   4    12470.98    11802.79    293.37 o 
  -3  -9   4     1045.38     1165.76    130.19 o 
  -2  -9   4     3093.97     3368.15    168.23 o 
  -1  -9   4     6335.96     5947.17    171.32 o 
   0  -9   4      182.93      217.34     51.75 o 
   1  -9   4        5.48       18.13     25.82 o 
   2  -9   4     4019.41     4022.37    183.03 o 
   3  -9   4     2822.59     3034.34    150.33 o 
   4  -9   4     5770.06     5664.74    224.57 o 
   5  -9   4      250.02      256.36     50.15 o 
   6  -9   4     4559.39     4789.39    204.26 o 
   7  -9   4     7133.14     6881.13    262.90 o 
   8  -9   4       38.99       23.98     34.20 o 
   9  -9   4     3179.02     3071.86    167.77 o 
  10  -9   4     4326.57     4504.23    215.85 o 
  11  -9   4      160.17      160.77     53.36 o 
  -8  -8   4      710.64      671.23    207.07 o 
  -7  -8   4      557.34      676.41    122.16 o 
  -6  -8   4      104.98       28.87     40.97 o 
  -5  -8   4     5437.24     5150.84    251.14 o 
  -4  -8   4      212.25      176.11     35.09 o 
  -3  -8   4      279.21      270.97     59.33 o 
  -2  -8   4     8690.51     8366.57    214.75 o 
  -1  -8   4     2395.79     2796.91    150.10 o 
   0  -8   4     1260.47     1331.48    104.31 o 
   1  -8   4    20760.37    21544.80    617.61 o 
   2  -8   4      160.75      173.85     41.66 o 
   3  -8   4        3.19       27.77     24.56 o 
   4  -8   4     6041.31     5832.05    220.21 o 
   5  -8   4      523.62      587.43     64.61 o 
   6  -8   4     7037.45     7376.76    265.43 o 
   7  -8   4       48.96       83.54     35.46 o 
   8  -8   4     4926.41     4751.29    205.87 o 
   9  -8   4    11403.35    11325.23    385.69 o 
  10  -8   4      182.03      181.43     51.52 o 
  11  -8   4     1453.63     1375.79    117.16 o 
  -9  -7   4        0.72       16.47     27.95 o 
  -8  -7   4     4905.19     4853.09    162.39 o 
  -7  -7   4     5324.78     4780.43    159.74 o 
  -6  -7   4     1384.55     1171.43     70.54 o 
  -5  -7   4     2206.86     1982.28     89.62 o 
  -4  -7   4       68.87      110.10     27.88 o 
  -3  -7   4    12974.49    13671.08    305.98 o 
  -2  -7   4      206.35      195.36     31.30 o 
  -1  -7   4     1842.20     2003.00     79.93 o 
   0  -7   4    33648.38    32644.48    617.08 o 
   1  -7   4     1836.13     1749.77     67.64 o 
   2  -7   4     1853.70     2301.63    115.44 o 
   3  -7   4    14399.49    14799.05    344.95 o 
   4  -7   4     1759.22     1380.09    162.72 o 
   5  -7   4     1457.33     1357.04     67.99 o 
   6  -7   4     4521.27     4343.11    179.48 o 
   7  -7   4     4299.38     3842.44    169.95 o 
   8  -7   4     7817.59     8666.02    306.05 o 
   9  -7   4       22.06       -9.18     25.25 o 
  10  -7   4     1251.50     1476.43    112.00 o 
  11  -7   4     5265.70     5057.69    232.72 o 
  12  -7   4        4.03       -1.49     32.02 o 
 -10  -6   4       10.83       50.47     30.81 o 
  -9  -6   4     5839.12     5776.87    203.86 o 
  -8  -6   4     4826.16     4723.47    155.54 o 
  -7  -6   4      161.53      106.99     29.05 o 
  -6  -6   4     8966.42     8751.59    222.13 o 
  -5  -6   4     3749.80     3726.97    122.33 o 
  -4  -6   4     3514.63     3500.79    208.62 o 
  -3  -6   4     1417.42     1292.15     64.48 o 
  -2  -6   4        6.73        2.46     26.22 o 
  -1  -6   4    14195.15    14194.37    296.57 o 
   0  -6   4      254.24      298.15     23.37 o 
   1  -6   4      418.63      376.39     64.29 o 
   2  -6   4    28379.67    27165.24    527.01 o 
   3  -6   4     7595.26     7355.36    267.89 o 
   4  -6   4      697.89      693.07     45.09 o 
   5  -6   4    30000.96    29449.17    580.01 o 
   6  -6   4      292.07      175.64     31.14 o 
   7  -6   4        7.02      137.13     50.84 o 
   8  -6   4     6671.54     6691.10    250.97 o 
   9  -6   4       27.78       75.97     33.97 o 
  10  -6   4      958.09      948.22     93.07 o 
  11  -6   4      252.00      217.92     57.84 o 
  12  -6   4      745.56      796.74     98.69 o 
 -10  -5   4     2361.28     2094.89    126.92 o 
  -9  -5   4      872.00      885.25     67.51 o 
  -8  -5   4       28.71        9.65     24.38 o 
  -7  -5   4     9131.42     8957.91    227.10 o 
  -6  -5   4     7030.77     7057.23    186.06 o 
  -5  -5   4       62.49       58.12     38.50 o 
  -4  -5   4    11265.93    11099.64    273.57 o 
  -3  -5   4     3909.49     3542.61    140.57 o 
  -2  -5   4     3394.35     3868.53    110.77 o 
  -1  -5   4     6244.05     6646.76    135.44 o 
   0  -5   4     3386.44     3104.82     75.43 o 
   1  -5   4    17256.67    16007.89    258.65 o 
   2  -5   4     5035.88     5868.54    142.76 o 
   3  -5   4      566.89      538.45     36.51 o 
   4  -5   4    44958.14    45300.00   1248.07 o 
   5  -5   4     2326.77     2191.52     80.73 o 
   6  -5   4      314.81      413.71     40.23 o 
   7  -5   4    15353.56    15627.95    343.26 o 
   8  -5   4      698.92      578.52     62.31 o 
   9  -5   4        0.68      -26.62     22.38 o 
  10  -5   4     7212.29     7621.19    292.51 o 
  11  -5   4       44.95       70.69     40.74 o 
  12  -5   4     2307.77     2482.48    165.36 o 
 -11  -4   4       90.72      117.85     54.28 o 
 -10  -4   4        0.81       24.36     25.63 o 
  -9  -4   4     2505.33     2272.06     98.90 o 
  -8  -4   4     2713.97     2455.80     99.39 o 
  -7  -4   4     1434.63     1448.41     72.05 o 
  -6  -4   4      345.76      320.97     47.68 o 
  -5  -4   4    21622.66    19998.10   1513.78 o 
  -4  -4   4     9118.54     8726.47    200.75 o 
  -3  -4   4      529.87      614.33     29.30 o 
  -2  -4   4    56332.28    54384.03    996.35 o 
  -1  -4   4     9645.80    10201.46    172.65 o 
   0  -4   4     2140.14     2834.80     63.98 o 
   1  -4   4     2636.93     2962.28     84.66 o 
   2  -4   4    17018.96    15929.63    252.65 o 
   3  -4   4    10809.03     9148.34    303.18 o 
   4  -4   4      257.22      237.73     37.93 o 
   5  -4   4     2284.33     2613.20     58.53 o 
   6  -4   4    20521.34    21406.76    437.11 o 
   7  -4   4     6100.60     5942.14    208.34 o 
   8  -4   4     1655.88     1668.99     79.99 o 
   9  -4   4    15886.34    16436.79    369.65 o 
  10  -4   4     1973.70     1760.91    121.41 o 
  11  -4   4       40.80      104.89     50.03 o 
  12  -4   4     3115.01     3241.81    194.51 o 
 -11  -3   4      921.72      908.85    105.46 o 
 -10  -3   4     8321.29     8319.17    301.92 o 
  -9  -3   4       10.83       -2.13     20.29 o 
  -8  -3   4      887.71      746.91     54.64 o 
  -7  -3   4     2004.80     1578.28    145.80 o 
  -6  -3   4     3937.40     3829.45    116.12 o 
  -5  -3   4     5372.77     5187.89    136.97 o 
  -4  -3   4      716.01      552.63     65.58 o 
  -3  -3   4    37177.65    36987.52   1026.65 o 
  -2  -3   4     2909.12     2744.14     59.06 o 
  -1  -3   4      432.20      530.62     23.24 o 
   0  -3   4    19739.15    19062.28    293.90 o 
   1  -3   4    12680.99    13847.79    218.46 o 
   2  -3   4      225.01      347.79     23.46 o 
   3  -3   4    19117.88    19213.56    508.94 o 
   4  -3   4     4417.59     3959.93    126.80 o 
   5  -3   4    16266.21    15489.21    322.57 o 
   6  -3   4     1096.65     1156.66     70.75 o 
   7  -3   4     1012.39     1033.63     58.20 o 
   8  -3   4    12807.13    13392.11    305.03 o 
   9  -3   4     1005.30      806.05    121.35 o 
  10  -3   4       19.74       14.46     31.21 o 
  11  -3   4     6735.79     6838.22    290.67 o 
  12  -3   4     1996.43     2098.74    154.57 o 
 -12  -2   4      551.68      362.39     78.15 o 
 -11  -2   4     7039.87     7038.12    297.79 o 
 -10  -2   4      367.94      429.90     48.01 o 
  -9  -2   4     3372.76     3406.99    118.33 o 
  -8  -2   4    13707.81    13366.29    295.49 o 
  -7  -2   4      284.53      374.10     53.59 o 
  -6  -2   4      404.81      286.80     31.52 o 
  -5  -2   4     2914.50     2638.09     83.84 o 
  -4  -2   4    16274.49    17528.83    341.64 o 
  -3  -2   4    26845.88    24827.46    460.21 o 
  -2  -2   4     6036.52     6089.03    135.09 o 
  -1  -2   4     3780.80     3746.71     83.61 o 
   0  -2   4     6265.73     6849.19    115.07 o 
   1  -2   4     1946.53     2174.06     62.07 o 
   2  -2   4     4898.32     4139.89    118.58 o 
   3  -2   4     5910.38     6349.28    146.05 o 
   4  -2   4     4415.18     5009.95    193.93 o 
   5  -2   4     9781.82     9876.57    415.64 o 
   6  -2   4    11963.12    10987.31    247.63 o 
   7  -2   4     4388.85     4333.50    254.98 o 
   8  -2   4       49.35       41.37     24.33 o 
   9  -2   4     3027.99     3096.02    116.32 o 
  10  -2   4     5590.36     5369.93    240.75 o 
  11  -2   4      852.93      816.48    102.48 o 
  12  -2   4      341.12      292.85     75.51 o 
 -12  -1   4     1954.36     2149.01    155.49 o 
 -11  -1   4        7.56       50.15     42.11 o 
 -10  -1   4     1539.01     1291.13    162.21 o 
  -9  -1   4     9172.04     9514.74    229.99 o 
  -8  -1   4      296.58      294.37     36.26 o 
  -7  -1   4     4518.98     4732.67    207.36 o 
  -6  -1   4    25497.38    24037.35    589.49 o 
  -5  -1   4       10.84       27.80     14.46 o 
  -4  -1   4      338.98      601.53     39.71 o 
  -3  -1   4     8491.12     9561.01    190.75 o 
  -2  -1   4      848.66     1429.61     56.11 o 
  -1  -1   4      110.78      328.07     17.10 o 
   0  -1   4       69.54       69.20     16.20 o 
   1  -1   4    44541.82    43722.85   1047.74 o 
   2  -1   4    24225.93    23482.58    500.33 o 
   3  -1   4      753.69      834.38    100.75 o 
   4  -1   4    32419.43    31082.27    589.13 o 
   5  -1   4    27241.91    26441.08    780.33 o 
   6  -1   4      591.86      677.02     45.21 o 
   7  -1   4     3150.20     3008.39    103.54 o 
   8  -1   4     6170.02     5784.73    275.35 o 
   9  -1   4     1021.48     1000.43     95.82 o 
  10  -1   4        3.54       39.02     36.95 o 
  11  -1   4      849.08      926.87    109.93 o 
  12  -1   4     2686.18     2804.25    186.82 o 
 -13   0   4      574.31      572.97     98.34 o 
 -12   0   4     1607.47     1787.99    139.66 o 
 -11   0   4       93.21      105.69     47.16 o 
 -10   0   4     4208.35     4221.80    172.71 o 
  -9   0   4      515.94      489.88     43.66 o 
  -8   0   4      559.15      453.15     43.38 o 
  -7   0   4    26107.96    26400.26    503.01 o 
  -6   0   4      673.40      770.71     40.73 o 
  -5   0   4     3348.51     3555.16     91.83 o 
  -4   0   4    34645.68    31077.79    785.61 o 
  -3   0   4      276.36      636.81     25.65 o 
  -2   0   4       47.40      365.58     28.46 o 
  -1   0   4    16863.34    22062.11    558.97 o 
   0   0   4     3816.23     3109.94     92.89 o 
   1   0   4     8808.22     9240.49    146.54 o 
   2   0   4    12021.12    11283.15    228.07 o 
   3   0   4     1198.10     1144.46     47.06 o 
   4   0   4    56648.41    56222.68   1385.54 o 
   5   0   4     1350.26     1688.21     67.10 o 
   6   0   4     9713.57     9781.75    259.06 o 
   7   0   4    22111.26    21564.96    445.05 o 
   8   0   4      187.04      240.33     41.43 o 
   9   0   4     1230.38     1383.25    114.87 o 
  10   0   4     6157.08     6158.98    273.92 o 
  11   0   4      315.68      297.90     71.61 o 
 -13   1   4     4007.45     4431.47    232.03 o 
 -12   1   4     1366.60     1242.79    115.21 o 
 -11   1   4        2.52        1.15     33.85 o 
 -10   1   4     5622.92     5686.10    254.81 o 
  -9   1   4      916.47      896.20     67.48 o 
  -8   1   4     6739.75     6375.34    186.99 o 
  -7   1   4      307.26      450.75     34.24 o 
  -6   1   4      969.14     1037.36     60.76 o 
  -5   1   4    28811.39    28616.20    520.80 o 
  -4   1   4     5932.71     6448.77    133.49 o 
  -3   1   4     2279.88     2556.62     59.78 o 
  -2   1   4    18847.03    16977.52    306.25 o 
  -1   1   4     6887.01     5505.03    192.79 o 
   0   1   4    21136.93    23771.85    423.97 o 
   1   1   4    27261.39    29090.82    738.10 o 
   2   1   4      183.76      205.86     43.78 o 
   3   1   4    11621.87    11794.69    318.21 o 
   4   1   4     7883.38     7629.48    411.39 o 
   5   1   4     1944.89     1863.68     72.01 o 
   6   1   4     9561.59     9557.91    224.38 o 
   7   1   4       68.73       91.59     25.64 o 
   8   1   4     3147.60     3220.01    171.56 o 
   9   1   4    10278.46    10729.77    389.94 o 
  10   1   4       41.93       31.33     40.51 o 
  11   1   4     2645.76     2713.60    185.90 o 
 -13   2   4     2146.84     2082.79    151.59 o 
 -12   2   4       76.62      126.80     48.66 o 
 -11   2   4     7404.86     8067.24    303.64 o 
 -10   2   4    10031.31    10607.20    245.73 o 
  -9   2   4      546.72      509.14    109.07 o 
  -8   2   4     1848.34     2036.12     73.53 o 
  -7   2   4     4435.40     4993.11    123.70 o 
  -6   2   4    10132.08    10962.68    311.84 o 
  -5   2   4    12275.38    14079.33    378.35 o 
  -4   2   4      212.16      198.86     16.51 o 
  -3   2   4    25475.59    25676.79    459.69 o 
  -2   2   4       39.51       51.42     10.16 o 
  -1   2   4     2932.17     3451.27    120.84 o 
   0   2   4    95092.95    87181.00   2144.07 o 
   1   2   4     3407.19     3968.78    140.69 o 
   2   2   4      508.08      397.28     42.69 o 
   3   2   4    42598.57    43841.50    816.22 o 
   4   2   4     1562.35     1623.23     64.61 o 
   5   2   4     2798.40     2789.13     92.72 o 
   6   2   4     2178.11     2275.04     85.89 o 
   7   2   4      411.92      512.95     74.36 o 
   8   2   4    14588.27    13958.04    468.20 o 
   9   2   4        0.36       15.38     39.93 o 
  10   2   4     2738.32     2915.91    187.05 o 
  11   2   4     9971.32    10226.23    415.18 o 
 -13   3   4      228.71      291.59     69.89 o 
 -12   3   4     1451.97     1342.51    113.61 o 
 -11   3   4     5362.55     5131.47    222.16 o 
 -10   3   4      142.18      180.12     31.34 o 
  -9   3   4     9086.26     9868.28    222.69 o 
  -8   3   4     5794.64     5431.59    136.52 o 
  -7   3   4     1025.21     1063.87     74.99 o 
  -6   3   4     9660.15     9081.52    190.66 o 
  -5   3   4     9589.25    12081.41    262.90 o 
  -4   3   4     2651.35     3314.91    122.90 o 
  -3   3   4      752.82      766.59     67.07 o 
  -2   3   4      753.94      856.00     31.24 o 
  -1   3   4    17029.49    16392.78    432.17 o 
   0   3   4     4996.82     5216.62    170.53 o 
   1   3   4     2280.74     2600.22    113.72 o 
   2   3   4    56209.52    55034.73   1406.54 o 
   3   3   4    12052.28    13496.95    288.86 o 
   4   3   4     1149.51     1341.03     59.92 o 
   5   3   4    18330.35    17549.89    873.28 o 
   6   3   4     5213.81     4974.95    217.57 o 
   7   3   4     2627.04     2918.43    164.90 o 
   8   3   4     1788.93     1642.94    129.79 o 
   9   3   4        6.65       -7.23     32.59 o 
  10   3   4     6327.22     6547.89    307.89 o 
 -13   4   4      265.67      366.53     77.00 o 
 -12   4   4     1485.42     1753.45    125.20 o 
 -11   4   4     1332.85     1377.86    105.80 o 
 -10   4   4     6007.08     6196.49    161.33 o 
  -9   4   4     5647.60     5478.60    142.67 o 
  -8   4   4      425.80      510.42     36.84 o 
  -7   4   4     8169.77     9207.79    405.60 o 
  -6   4   4    19218.29    19864.09    379.09 o 
  -5   4   4      514.52      371.45     32.42 o 
  -4   4   4    15215.33    13488.96    533.09 o 
  -3   4   4     8157.96     9177.30    184.96 o 
  -2   4   4     6209.33     6652.08    198.07 o 
  -1   4   4      475.01      318.44     35.34 o 
   0   4   4    13024.31    12538.07    362.28 o 
   1   4   4    53252.46    53897.85   1379.23 o 
   2   4   4     7700.99     9033.58    300.20 o 
   3   4   4      714.65      796.85     76.89 o 
   4   4   4    24884.53    26694.85    530.65 o 
   5   4   4     6834.12     7416.35    283.44 o 
   6   4   4       68.43       82.16     36.95 o 
   7   4   4    12627.18    12936.61    450.07 o 
   8   4   4     1845.07     1907.79    143.44 o 
   9   4   4     1878.48     1878.76    151.13 o 
  10   4   4     1555.25     1251.86    135.52 o 
 -13   5   4      310.24      396.59     75.51 o 
 -12   5   4     3305.33     3457.55    179.13 o 
 -11   5   4      167.52      187.16     48.54 o 
 -10   5   4      513.67      517.41     76.83 o 
  -9   5   4      469.79      471.35     38.51 o 
  -8   5   4     2617.15     2735.53     87.04 o 
  -7   5   4    17843.18    18847.77    368.68 o 
  -6   5   4      542.86      612.81     35.39 o 
  -5   5   4    13482.09    14486.81    284.83 o 
  -4   5   4    23454.55    21258.61    399.21 o 
  -3   5   4      599.58      758.64     50.03 o 
  -2   5   4     4933.04     4007.11    142.98 o 
  -1   5   4    47726.14    50922.61   1294.20 o 
   0   5   4     3760.42     3578.39    149.75 o 
   1   5   4       13.81       33.62     24.10 o 
   2   5   4      238.25      248.44     49.23 o 
   3   5   4    15015.93    14400.19    453.28 o 
   4   5   4     2556.86     1966.78    126.80 o 
   5   5   4      303.18      344.61     66.56 o 
   6   5   4    14558.00    13975.71    475.54 o 
   7   5   4     2016.52     2221.30    157.21 o 
   8   5   4       26.95       10.21     37.18 o 
   9   5   4     6005.15     6452.41    308.12 o 
 -13   6   4     6078.85     6448.51    274.49 o 
 -12   6   4      940.03      908.05     93.07 o 
 -11   6   4     1240.46     1313.13     98.57 o 
 -10   6   4     7571.71     7771.58    266.86 o 
  -9   6   4      152.27      150.58     27.20 o 
  -8   6   4     1854.34     1945.71     72.82 o 
  -7   6   4     7904.85     8748.50    226.07 o 
  -6   6   4     5235.50     5289.32    130.15 o 
  -5   6   4     9873.52     9806.03    208.06 o 
  -4   6   4      912.38      960.61     60.59 o 
  -3   6   4    11072.63    11504.02    334.74 o 
  -2   6   4    33621.25    32556.17    853.08 o 
  -1   6   4      655.73      742.35     62.20 o 
   0   6   4     7675.32     7224.14    255.90 o 
   1   6   4    11080.37    11358.39    369.05 o 
   2   6   4       28.25       44.07     29.72 o 
   3   6   4       10.19      -19.74     21.80 o 
   4   6   4     7434.95     8072.28    314.08 o 
   5   6   4    11432.90    11340.72    405.43 o 
   6   6   4     1001.46      849.87    102.13 o 
   7   6   4      180.83      209.31     63.57 o 
   8   6   4     7445.09     7708.05    341.51 o 
   9   6   4     4331.63     4434.23    251.08 o 
 -13   7   4      175.23      200.93     59.67 o 
 -12   7   4      136.34      158.82     50.38 o 
 -11   7   4     9704.45    10422.34    356.08 o 
 -10   7   4      662.99      723.50    104.77 o 
  -9   7   4      200.98      265.62     33.08 o 
  -8   7   4    15074.43    14607.82    391.48 o 
  -7   7   4       81.83       85.88     30.24 o 
  -6   7   4      386.00      294.16     41.20 o 
  -5   7   4     6957.33     6573.93    156.36 o 
  -4   7   4     3017.67     3095.62    129.90 o 
  -3   7   4     4951.18     5068.93    185.44 o 
  -2   7   4      888.29     1020.74     74.71 o 
  -1   7   4    10798.86    11831.07    375.48 o 
   0   7   4    32675.11    34172.26    934.22 o 
   1   7   4      175.83      243.16     53.59 o 
   2   7   4     1417.60     1558.59    114.52 o 
   3   7   4    19731.45    19478.42    605.10 o 
   4   7   4     1043.30     1324.84    114.87 o 
   5   7   4     1237.90     1379.58    121.41 o 
   6   7   4     2124.44     2432.91    169.84 o 
   7   7   4     2717.80     3058.09    197.84 o 
   8   7   4     1126.99      943.05    122.56 o 
 -13   8   4       54.57       30.07     41.08 o 
 -12   8   4     3300.93     3287.94    172.02 o 
 -11   8   4       36.49       64.95     37.30 o 
 -10   8   4      951.83      970.48     85.49 o 
  -9   8   4    12556.23    12564.55    334.05 o 
  -8   8   4     3539.57     3312.31    177.81 o 
  -7   8   4       37.34       73.91     20.14 o 
  -6   8   4    10985.64    10386.98    249.19 o 
  -5   8   4      633.00      567.58     57.15 o 
  -4   8   4     1038.19      908.63     70.80 o 
  -3   8   4     2924.33     2677.45    130.13 o 
  -2   8   4     1494.51     1692.05    105.23 o 
  -1   8   4    14612.18    13783.84    437.56 o 
   0   8   4      125.81       66.10     35.80 o 
   1   8   4     4909.32     4858.70    223.77 o 
   2   8   4    16302.77    16430.54    537.39 o 
   3   8   4      430.16      488.62     80.33 o 
   4   8   4     3842.70     4148.03    221.13 o 
   5   8   4     6172.90     6110.44    285.16 o 
   6   8   4       84.52      142.07     55.31 o 
   7   8   4      191.87      230.20     71.38 o 
 -12   9   4      612.82      562.64     78.84 o 
 -11   9   4      220.24      151.82     47.62 o 
 -10   9   4     5837.47     5444.41    225.15 o 
  -9   9   4      717.73      729.57     70.11 o 
  -8   9   4      578.03      542.79     43.61 o 
  -7   9   4    12582.14    11385.47    254.38 o 
  -6   9   4     3773.79     3126.06    102.76 o 
  -5   9   4       29.58       60.82     31.44 o 
  -4   9   4    12953.44    11981.05    380.30 o 
  -3   9   4     1337.11     1170.95     89.51 o 
  -2   9   4     1040.59      937.54     83.08 o 
  -1   9   4     3649.54     3698.08    183.72 o 
   0   9   4      705.32      640.67     84.23 o 
   1   9   4     5452.78     5378.42    249.36 o 
   2   9   4       53.22      110.51     48.31 o 
   3   9   4     1341.81     1272.63    126.57 o 
   4   9   4     7848.30     7487.38    327.28 o 
   5   9   4       37.56       42.69     45.90 o 
   6   9   4       69.94      120.03     63.00 o 
 -12  10   4     2209.26     2027.83    136.21 o 
 -11  10   4      549.66      469.00     73.44 o 
 -10  10   4      381.98      326.82     60.13 o 
  -9  10   4      743.49      546.84     46.14 o 
  -8  10   4     2631.66     2426.63     92.19 o 
  -7  10   4      750.92      756.73     55.77 o 
  -6  10   4      974.72      940.07     81.02 o 
  -5  10   4    10551.98     9184.37    316.61 o 
  -4  10   4     1577.63     1394.73    102.13 o 
  -3  10   4      220.25      281.03     56.57 o 
  -2  10   4    11336.79    11757.16    404.39 o 
  -1  10   4     1860.84     1893.22    135.18 o 
   0  10   4      115.59       77.00     39.71 o 
   1  10   4     2949.51     2398.37    163.98 o 
   2  10   4        7.47       25.13     38.44 o 
   3  10   4     3366.11     3447.34    209.66 o 
   4  10   4       22.34       38.67     46.48 o 
   5  10   4      263.43      344.81     62.98 o 
 -11  11   4     1702.75     1848.46    129.56 o 
 -10  11   4     1971.43     1915.25    127.61 o 
  -9  11   4      448.21      329.38     78.38 o 
  -8  11   4     2234.91     2044.61    115.62 o 
  -7  11   4      334.81      391.20     42.88 o 
  -6  11   4     7067.18     6367.03    252.69 o 
  -5  11   4     1184.52     1335.86    102.82 o 
  -4  11   4       79.53       50.84     40.39 o 
  -3  11   4     7436.80     7992.30    312.25 o 
  -2  11   4     2058.81     1640.07    127.38 o 
  -1  11   4      233.06      220.79     62.77 o 
   0  11   4     4131.78     4269.32    229.85 o 
   1  11   4     2581.07     2263.07    169.95 o 
   2  11   4      136.17      136.79     61.05 o 
   3  11   4     2163.39     2019.33    167.31 o 
   4  11   4      120.14       15.03     46.48 o 
 -10  12   4        0.78        3.33     30.75 o 
  -9  12   4     2573.32     2384.97    141.49 o 
  -8  12   4     3238.19     3107.66    116.08 o 
  -7  12   4      228.24      247.46     39.79 o 
  -6  12   4      105.89       79.30     42.23 o 
  -5  12   4     1037.81      777.35     92.03 o 
  -4  12   4     2625.71     2525.06    158.71 o 
  -3  12   4      703.62      532.58     83.66 o 
  -2  12   4       81.95       25.13     39.71 o 
  -1  12   4     6067.61     5650.39    275.98 o 
   0  12   4     2604.40     2649.91    186.71 o 
   1  12   4      119.32      187.97     64.72 o 
   2  12   4     4413.42     4363.31    258.66 o 
  -8  13   4       37.21        1.90     26.39 o 
  -7  13   4     1708.39     2027.02    142.30 o 
  -6  13   4     3368.95     3364.26    189.23 o 
  -5  13   4      162.70      163.98     57.38 o 
  -4  13   4      233.70      130.59     54.51 o 
  -3  13   4     1808.35     1467.82    129.56 o 
  -2  13   4     1427.81     1471.50    145.74 o 
  -1  13   4      106.25       48.66     49.00 o 
   0  13   4      276.59      175.69     67.02 o 
  -5  14   4     2028.46     2349.60    166.74 o 
  -4  14   4     4713.68     4622.77    250.28 o 
  -3  14   4       12.05       13.20     42.69 o 
   2 -14   5      375.98      458.44     94.10 o 
   3 -14   5      820.24      931.00    120.03 o 
   4 -14   5       35.57       80.10     53.13 o 
  -1 -13   5     3949.52     4298.01    248.67 o 
   0 -13   5     1524.21     1751.04    149.30 o 
   1 -13   5     1016.71      975.99    118.54 o 
   2 -13   5     3694.91     3812.14    217.69 o 
   3 -13   5      973.35      870.53    107.64 o 
   4 -13   5      370.44      275.41     67.02 o 
   5 -13   5      937.85     1047.48    114.52 o 
   6 -13   5       49.15      101.33     50.95 o 
   7 -13   5     3140.29     3439.76    201.74 o 
  -3 -12   5      613.89      681.30    109.13 o 
  -2 -12   5     2909.24     3084.02    199.56 o 
  -1 -12   5     1726.12     1618.04    138.85 o 
   0 -12   5       44.21       -5.62     35.92 o 
   1 -12   5    10364.21    11098.59    413.69 o 
   2 -12   5     2565.66     2844.65    176.03 o 
   3 -12   5      166.24      168.12     54.51 o 
   4 -12   5     3856.50     3698.99    196.80 o 
   5 -12   5     2393.20     2372.09    152.85 o 
   6 -12   5      244.83      301.35     66.56 o 
   7 -12   5      769.61      851.71     99.03 o 
   8 -12   5       76.48      151.25     55.54 o 
   9 -12   5     1899.75     1992.02    144.59 o 
  -5 -11   5     1742.26     1801.24    103.46 o 
  -4 -11   5     3181.22     3213.02    137.74 o 
  -3 -11   5        3.76      -20.92     40.57 o 
  -2 -11   5       81.27       87.70     80.44 o 
  -1 -11   5      523.67      632.18     92.95 o 
   0 -11   5     2849.78     2763.52    172.13 o 
   1 -11   5     1740.92     1813.46    132.20 o 
   2 -11   5       33.76       -2.07     29.38 o 
   3 -11   5     5409.56     5428.00    239.49 o 
   4 -11   5     6994.39     7648.27    299.85 o 
   5 -11   5      166.56      192.10     52.33 o 
   6 -11   5     4726.92     4061.27    200.59 o 
   7 -11   5     1970.84     1961.04    134.03 o 
   8 -11   5        3.77       33.39     36.61 o 
   9 -11   5     1252.16     1237.97    115.44 o 
  -6 -10   5     2496.62     2400.58    117.23 o 
  -5 -10   5     5192.38     5323.16    180.53 o 
  -4 -10   5      167.07      120.76     35.80 o 
  -3 -10   5     1031.18      827.97     68.83 o 
  -2 -10   5     6988.81     7277.40    208.76 o 
  -1 -10   5      978.09     1027.80     70.72 o 
   0 -10   5      359.75      426.31     72.75 o 
   1 -10   5     3956.69     4498.95    208.16 o 
   2 -10   5     2294.47     1996.38    128.87 o 
   3 -10   5     1952.75     2042.74    129.90 o 
   4 -10   5      269.82      172.59     46.93 o 
   5 -10   5     6785.53     7109.72    274.15 o 
   6 -10   5     3703.92     3854.60    187.85 o 
   7 -10   5       15.18       42.11     36.38 o 
   8 -10   5     6010.42     5765.26    248.56 o 
   9 -10   5     4567.36     4375.93    212.87 o 
  10 -10   5       54.03       82.74     45.21 o 
  -7  -9   5      443.26      468.92     62.20 o 
  -6  -9   5     3249.86     3449.11    289.81 o 
  -5  -9   5        0.49      -24.07     23.57 o 
  -4  -9   5     2563.24     2712.54    115.46 o 
  -3  -9   5    10631.94    10623.45    268.29 o 
  -2  -9   5     2114.72     1936.58    162.72 o 
  -1  -9   5     7831.70     7137.40    194.30 o 
   0  -9   5    22765.66    22453.21    461.48 o 
   1  -9   5       49.38       84.34     35.11 o 
   2  -9   5      294.87      269.79     53.59 o 
   3  -9   5     3157.88     3406.14    162.72 o 
   4  -9   5     2539.87     2208.22    126.46 o 
   5  -9   5     2730.73     2989.47    151.82 o 
   6  -9   5       82.76       57.49     35.11 o 
   7  -9   5     2880.17     2902.83    154.46 o 
   8  -9   5     6328.65     5962.87    245.92 o 
   9  -9   5       50.15       21.00     34.66 o 
  10  -9   5     2644.39     2676.42    162.26 o 
  11  -9   5     3559.03     3410.85    190.03 o 
  -8  -8   5      517.79      366.64     54.03 o 
  -7  -8   5      646.03      625.52     61.13 o 
  -6  -8   5     1613.97     1626.29     71.58 o 
  -5  -8   5       90.96      103.33     31.76 o 
  -4  -8   5     6066.40     5856.10    291.65 o 
  -3  -8   5      163.94      105.24     54.28 o 
  -2  -8   5     1459.94     1737.97     80.88 o 
  -1  -8   5    18380.00    18453.29    387.96 o 
   0  -8   5      116.06      168.21     30.67 o 
   1  -8   5     6899.27     6582.92    167.16 o 
   2  -8   5    12467.83    13041.50    404.51 o 
   3  -8   5      143.33      174.77     40.05 o 
   4  -8   5      143.68      229.64     65.01 o 
   5  -8   5     5787.45     5723.26    221.94 o 
   6  -8   5      567.37      389.48     58.07 o 
   7  -8   5     2782.97     2688.81    142.41 o 
   8  -8   5     1347.19     1204.46     96.85 o 
   9  -8   5     2984.28     3119.14    166.62 o 
  10  -8   5     4727.02     4836.67    224.12 o 
  11  -8   5        0.20       16.75     37.75 o 
  -9  -7   5     2021.25     1909.51    141.26 o 
  -8  -7   5       15.54       49.63     29.13 o 
  -7  -7   5     9876.06     9041.07    239.31 o 
  -6  -7   5     1520.47     1509.36    114.41 o 
  -5  -7   5     1333.87     1201.36     57.24 o 
  -4  -7   5     1357.60     1247.91     69.54 o 
  -3  -7   5      182.90      221.81     36.03 o 
  -2  -7   5    14338.26    14723.12    319.81 o 
  -1  -7   5       71.49       86.59     22.82 o 
   0  -7   5     1167.77     1146.44     60.98 o 
   1  -7   5    20167.99    20417.45    333.67 o 
   2  -7   5     1756.49     1938.43     77.10 o 
   3  -7   5      638.01      418.92     53.99 o 
   4  -7   5    18865.43    18866.63    396.36 o 
   5  -7   5        5.47       38.03     47.62 o 
   6  -7   5       37.22       54.50     23.70 o 
   7  -7   5     9400.64     9336.86    316.84 o 
   8  -7   5      198.31      183.72     46.59 o 
   9  -7   5     1384.95     1275.27    103.05 o 
  10  -7   5      303.57      272.54     59.90 o 
  11  -7   5      723.40      735.23     91.46 o 
 -10  -6   5      284.35      317.55     55.89 o 
  -9  -6   5        2.23       34.59     28.84 o 
  -8  -6   5     9811.53     9235.02    242.04 o 
  -7  -6   5     3264.40     3264.25    121.05 o 
  -6  -6   5       50.56       96.19     27.92 o 
  -5  -6   5     7640.21     7507.94    195.60 o 
  -4  -6   5     5271.55     5096.60    119.97 o 
  -3  -6   5      649.69      706.17     49.49 o 
  -2  -6   5    11274.97    12238.79    267.97 o 
  -1  -6   5     1909.07     1876.42     56.50 o 
   0  -6   5     9073.36     8904.20    163.24 o 
   1  -6   5      379.90      377.33     25.95 o 
   2  -6   5     3151.83     3246.27     92.82 o 
   3  -6   5    37055.91    37346.80    711.96 o 
   4  -6   5      341.03      350.56     36.28 o 
   5  -6   5     3513.43     3047.76    103.94 o 
   6  -6   5    17210.85    17106.88    370.07 o 
   7  -6   5       14.66       33.39     22.15 o 
   8  -6   5      334.54      340.44     61.45 o 
   9  -6   5     7092.68     6655.06    195.30 o 
  10  -6   5      622.59      627.48     79.87 o 
  11  -6   5      798.41      890.38     99.72 o 
  12  -6   5      689.72      745.79     99.72 o 
 -10  -5   5     2543.90     2398.02    109.86 o 
  -9  -5   5     4849.24     4413.06    209.60 o 
  -8  -5   5     1205.93     1166.07     70.96 o 
  -7  -5   5       15.70       -2.83     18.74 o 
  -6  -5   5    12508.80    12063.82    276.58 o 
  -5  -5   5     6218.07     6056.29    162.40 o 
  -4  -5   5      134.76       57.47     25.76 o 
  -3  -5   5    30606.40    30287.68    578.71 o 
  -2  -5   5    19745.39    20781.60    331.94 o 
  -1  -5   5     1010.81     1086.95     39.33 o 
   0  -5   5    12136.04    13440.43    224.80 o 
   1  -5   5     9754.39     9181.06    162.26 o 
   2  -5   5    18860.81    18842.27    300.43 o 
   3  -5   5     4558.72     4547.36    287.75 o 
   4  -5   5     2078.94     1940.48     74.52 o 
   5  -5   5    17622.46    17304.72    364.39 o 
   6  -5   5     3815.59     3968.10    125.16 o 
   7  -5   5      414.31      429.48     45.51 o 
   8  -5   5     9426.10     9411.44    239.18 o 
   9  -5   5     2831.65     2760.01    112.46 o 
  10  -5   5      124.93      135.98     47.28 o 
  11  -5   5     4712.97     4427.34    217.34 o 
  12  -5   5       22.75       79.52     50.38 o 
 -11  -4   5     4563.74     4376.57    275.24 o 
 -10  -4   5      216.69      294.60     46.48 o 
  -9  -4   5     1098.43     1151.04     71.41 o 
  -8  -4   5     1681.31     1710.86     83.44 o 
  -7  -4   5     3632.54     3323.59    114.91 o 
  -6  -4   5      772.55      687.90     49.82 o 
  -5  -4   5      115.39      169.42     28.35 o 
  -4  -4   5    31862.04    30852.49    583.31 o 
  -3  -4   5     8131.94     7435.96    160.63 o 
  -2  -4   5        9.09       14.17     22.73 o 
  -1  -4   5    25160.24    24021.23    507.00 o 
   0  -4   5    27094.21    27974.26    427.47 o 
   1  -4   5     5224.32     6373.54    145.12 o 
   2  -4   5     2854.67     3868.85    116.81 o 
   3  -4   5    12660.16    11892.89    253.98 o 
   4  -4   5    12663.47    12283.74    265.69 o 
   5  -4   5      296.50      243.49     48.43 o 
   6  -4   5      515.47      588.63     65.12 o 
   7  -4   5    13734.12    13104.02    363.83 o 
   8  -4   5       19.42       21.37     22.25 o 
   9  -4   5     1173.20     1202.53    107.12 o 
  10  -4   5     8957.40     8467.75    545.94 o 
  11  -4   5     1119.31     1017.53    107.41 o 
  12  -4   5        0.45       -3.90     36.84 o 
 -11  -3   5        2.12       26.87     27.75 o 
 -10  -3   5     3954.53     3615.63    175.98 o 
  -9  -3   5     9955.36     9819.21    272.08 o 
  -8  -3   5       16.12       -8.48     19.80 o 
  -7  -3   5     2256.96     2308.59     90.53 o 
  -6  -3   5     7768.31     7206.88    178.88 o 
  -5  -3   5     4511.21     4811.01    226.18 o 
  -4  -3   5    10046.23    10477.46    369.21 o 
  -3  -3   5     1799.30     1816.20     47.54 o 
  -2  -3   5    16440.54    16637.46    359.28 o 
  -1  -3   5     8314.59     7718.85    134.69 o 
   0  -3   5      157.22      143.37     19.99 o 
   1  -3   5    36781.56    33985.10    507.44 o 
   2  -3   5    29822.58    30437.63    458.18 o 
   3  -3   5     4560.24     5572.35    136.31 o 
   4  -3   5    16257.36    17446.10    365.55 o 
   5  -3   5     8900.37     9140.07    336.57 o 
   6  -3   5     4240.86     3856.94    120.49 o 
   7  -3   5      760.89      634.48     81.99 o 
   8  -3   5     2718.03     2958.19    131.80 o 
   9  -3   5     7528.84     7614.59    209.82 o 
  10  -3   5      344.63      401.10     52.28 o 
  11  -3   5      220.26      226.75     65.30 o 
  12  -3   5     8463.59     8795.93    362.74 o 
 -12  -2   5      234.09      261.75     72.07 o 
 -11  -2   5      963.13     1061.90     74.00 o 
 -10  -2   5     8160.30     8018.08    214.18 o 
  -9  -2   5      150.94      146.23     39.19 o 
  -8  -2   5     1473.43     1348.65     68.65 o 
  -7  -2   5    15065.13    14869.51    408.58 o 
  -6  -2   5       97.59      102.85     21.64 o 
  -5  -2   5     2619.83     2451.00     80.00 o 
  -4  -2   5    17225.16    17994.17    349.35 o 
  -3  -2   5    14468.76    15641.76    302.48 o 
  -2  -2   5      799.62     1162.82     51.34 o 
  -1  -2   5     7809.25     7335.11    124.82 o 
   0  -2   5     7414.95     7667.49    128.84 o 
   1  -2   5    37320.74    37968.41    561.90 o 
   2  -2   5      193.80      442.75     18.00 o 
   3  -2   5    19270.76    18893.96    372.67 o 
   4  -2   5    25893.30    25454.82    494.93 o 
   5  -2   5       36.59       21.65     30.24 o 
   6  -2   5    10671.46    10223.51    286.20 o 
   7  -2   5    10709.60    11048.99    259.31 o 
   8  -2   5     1119.49     1164.87    123.99 o 
   9  -2   5      322.02      261.63     41.88 o 
  10  -2   5     1911.54     1814.96    132.20 o 
  11  -2   5     3976.59     3832.80    211.49 o 
 -12  -1   5       88.92       93.75     53.13 o 
 -11  -1   5     1590.26     1860.33     91.07 o 
 -10  -1   5      224.92      196.98     41.02 o 
  -9  -1   5     1794.68     1762.47     79.96 o 
  -8  -1   5     7089.92     6717.18    172.87 o 
  -7  -1   5      797.05      682.23     45.03 o 
  -6  -1   5    12122.26    13158.84    272.99 o 
  -5  -1   5    57492.27    57638.93   1210.54 o 
  -4  -1   5      446.67      802.60     36.79 o 
  -3  -1   5     1208.78     1850.87     72.07 o 
  -2  -1   5    61847.09    64413.28   1124.80 o 
  -1  -1   5     9722.51    11312.37    210.23 o 
   0  -1   5     1662.84     1132.14     28.97 o 
   1  -1   5     2624.84     3162.88     60.30 o 
   2  -1   5    12724.43    12745.97    200.59 o 
   3  -1   5    15115.11    14045.63    286.00 o 
   4  -1   5      130.11      131.83     39.93 o 
   5  -1   5    17846.14    17580.38    362.90 o 
   6  -1   5    19401.23    19331.60    479.10 o 
   7  -1   5       72.76       97.58     27.77 o 
   8  -1   5     3301.68     3349.48    164.04 o 
   9  -1   5     9183.86     8857.24    233.00 o 
  10  -1   5      165.16      164.21     54.85 o 
  11  -1   5       97.11       97.77     53.82 o 
 -13   0   5      374.09      511.58     91.34 o 
 -12   0   5       13.88       37.52     43.72 o 
 -11   0   5     3023.22     3203.14    132.83 o 
 -10   0   5      383.20      431.05     46.30 o 
  -9   0   5     3549.03     3688.12    234.21 o 
  -8   0   5      809.03      698.53     45.35 o 
  -7   0   5     2890.66     3192.77     96.64 o 
  -6   0   5    35272.13    35184.02    832.77 o 
  -5   0   5     7488.74     7162.50    190.66 o 
  -4   0   5       31.53       94.13     19.85 o 
  -3   0   5    35320.54    31704.28    565.07 o 
  -2   0   5    12431.81    14913.60    395.79 o 
  -1   0   5     1442.47      907.13     43.72 o 
   0   0   5    20131.83    21513.49    382.52 o 
   1   0   5     5061.51     5393.44    107.86 o 
   2   0   5       96.33      295.46     20.25 o 
   3   0   5    31517.89    32249.07    870.35 o 
   4   0   5     4517.89     4302.93    126.12 o 
   5   0   5     9432.63     8976.15    257.80 o 
   6   0   5       49.22       22.81     17.62 o 
   7   0   5     5478.20     5424.33    244.60 o 
   8   0   5    10095.83    10038.03    248.63 o 
   9   0   5      188.62      103.74     45.90 o 
  10   0   5     2626.03     2660.58    168.92 o 
  11   0   5     5868.51     6169.77    290.56 o 
 -13   1   5       16.64       33.51     44.52 o 
 -12   1   5     7457.55     7277.27    296.30 o 
 -11   1   5     2711.12     2837.84    109.91 o 
 -10   1   5     1311.48     1373.35     70.43 o 
  -9   1   5     8411.20     8434.42    202.69 o 
  -8   1   5     3292.36     3520.86    154.63 o 
  -7   1   5     6020.66     6282.12    188.20 o 
  -6   1   5       54.33       45.53     14.04 o 
  -5   1   5      252.51      221.55     20.39 o 
  -4   1   5    34149.30    35240.68    628.18 o 
  -3   1   5     4861.77     4220.21    116.71 o 
  -2   1   5       40.47      287.00     26.05 o 
  -1   1   5    57220.76    54798.87    958.21 o 
   0   1   5    11830.57    12801.01    237.78 o 
   1   1   5       97.80      262.56     27.89 o 
   2   1   5    54507.67    54854.45   1005.15 o 
   3   1   5     5062.25     5748.78    143.17 o 
   4   1   5     5088.25     5186.84    137.62 o 
   5   1   5     4428.80     4192.48    122.67 o 
   6   1   5       16.65       43.35     21.57 o 
   7   1   5     5343.77     5434.89    156.88 o 
   8   1   5       23.23       57.26     37.07 o 
   9   1   5     2664.16     2480.99    158.36 o 
  10   1   5    10344.22    10848.54    414.38 o 
  11   1   5      236.38      313.97     81.36 o 
 -13   2   5     2371.45     2671.25    170.18 o 
 -12   2   5     3356.21     3980.95    202.54 o 
 -11   2   5      448.23      437.87     61.51 o 
 -10   2   5    18818.88    18643.04    386.44 o 
  -9   2   5     5578.65     5669.53    228.82 o 
  -8   2   5      440.97      384.62     34.23 o 
  -7   2   5    17349.35    17243.87    337.86 o 
  -6   2   5     4784.27     5312.00    124.61 o 
  -5   2   5     2671.68     2806.56    121.70 o 
  -4   2   5     4001.76     4770.36    150.27 o 
  -3   2   5      351.46      342.75     18.32 o 
  -2   2   5    16327.25    16593.99    303.81 o 
  -1   2   5      506.54      843.70     65.18 o 
   0   2   5     1697.57     1362.02     65.30 o 
   1   2   5    61605.79    57890.96   1454.86 o 
   2   2   5    16144.45    15588.35    439.85 o 
   3   2   5      428.09      507.69     40.62 o 
   4   2   5    27677.92    27570.38    789.51 o 
   5   2   5     4083.36     3744.32    116.56 o 
   6   2   5     1089.59     1070.09     60.25 o 
   7   2   5     2277.77     2346.84    143.56 o 
   8   2   5      100.76      144.13     51.64 o 
   9   2   5     8074.06     7887.19    328.31 o 
  10   2   5       24.97       41.54     44.98 o 
 -13   3   5      220.53       89.62     50.03 o 
 -12   3   5     1251.43     1306.82    108.67 o 
 -11   3   5    11056.31    12503.18    411.05 o 
 -10   3   5     2060.06     2327.10     87.85 o 
  -9   3   5       30.62       20.68     25.70 o 
  -8   3   5    16530.49    17253.26    344.48 o 
  -7   3   5    24314.82    22888.50   2662.02 o 
  -6   3   5      196.04      105.20     18.56 o 
  -5   3   5    23399.25    23036.31    426.66 o 
  -4   3   5    13215.86    14640.80    332.21 o 
  -3   3   5     9499.78     9622.97    188.06 o 
  -2   3   5      176.62      158.66     43.78 o 
  -1   3   5      566.47      697.13     43.15 o 
   0   3   5    45903.51    49565.07   1250.71 o 
   1   3   5     1344.61     1463.69     83.54 o 
   2   3   5      144.34       69.66     26.74 o 
   3   3   5    41546.98    41382.78    787.43 o 
   4   3   5    12591.92    12834.61    908.63 o 
   5   3   5      640.05      722.84     67.53 o 
   6   3   5    12951.05    12752.66    425.74 o 
   7   3   5     3245.07     3094.93    174.89 o 
   8   3   5     1441.12     1617.35    131.62 o 
   9   3   5     2415.53     2215.22    160.54 o 
  10   3   5       75.96       96.51     53.13 o 
 -13   4   5     4927.94     5406.54    250.28 o 
 -12   4   5     1738.91     2226.58    142.52 o 
 -11   4   5        2.73      -11.36     29.72 o 
 -10   4   5     1090.88     1188.04     68.80 o 
  -9   4   5     3486.30     3767.72    111.15 o 
  -8   4   5    10640.71    10924.41    302.61 o 
  -7   4   5        7.73        6.03     13.45 o 
  -6   4   5    18568.06    20911.59    397.66 o 
  -5   4   5    13884.60    13020.60    256.69 o 
  -4   4   5      105.70        2.17     14.40 o 
  -3   4   5    20732.91    18665.18    368.19 o 
  -2   4   5    24724.59    24944.63    642.05 o 
  -1   4   5    12590.89    12723.39    357.80 o 
   0   4   5    10777.07    12385.21    363.31 o 
   1   4   5     7853.28     8294.45    274.61 o 
   2   4   5    10343.35    10566.70    342.08 o 
   3   4   5     1691.54     1986.97    118.89 o 
   4   4   5      331.83      370.90     38.18 o 
   5   4   5    12226.54    12106.71    408.87 o 
   6   4   5     5176.70     5250.13    237.66 o 
   7   4   5      236.00      384.08     74.02 o 
   8   4   5    10942.48    10949.18    415.53 o 
   9   4   5     2570.26     2448.97    175.69 o 
 -13   5   5       17.30       10.21     37.64 o 
 -12   5   5     1352.71     1499.38    113.38 o 
 -11   5   5     5850.03     6468.48    250.28 o 
 -10   5   5      354.21      393.46     39.25 o 
  -9   5   5      515.89      620.15     46.88 o 
  -8   5   5     4836.25     5179.87    134.58 o 
  -7   5   5     9448.14    10365.01    222.63 o 
  -6   5   5     6482.11     7449.91    364.06 o 
  -5   5   5     2410.96     2331.97     70.68 o 
  -4   5   5    17305.56    18201.11    347.47 o 
  -3   5   5    27333.08    20773.99    547.72 o 
  -2   5   5      570.49      614.05     47.05 o 
  -1   5   5    31330.05    32512.56    851.25 o 
   0   5   5    22464.20    22166.14    434.20 o 
   1   5   5      124.44      100.98     32.93 o 
   2   5   5     1067.78     1289.84     94.90 o 
   3   5   5     3843.67     4025.70    187.85 o 
   4   5   5    11222.85    12020.98    408.18 o 
   5   5   5       27.08       55.08     37.87 o 
   6   5   5      148.75      108.67     49.23 o 
   7   5   5    13985.83    13625.25    484.26 o 
   8   5   5     3435.52     3598.01    213.21 o 
   9   5   5        1.43       -1.95     40.05 o 
 -13   6   5     1282.90     1292.82    114.41 o 
 -12   6   5     9158.12     8800.52    322.69 o 
 -11   6   5      756.79      679.92     75.85 o 
 -10   6   5     2279.92     2419.19    115.67 o 
  -9   6   5    12088.73    12567.03    272.47 o 
  -8   6   5      176.47      194.88     68.34 o 
  -7   6   5      111.13       48.83     17.25 o 
  -6   6   5     4899.46     5339.73    131.68 o 
  -5   6   5     4409.33     4223.48    109.49 o 
  -4   6   5     8845.63     8488.61    257.51 o 
  -3   6   5      174.98      241.56     34.31 o 
  -2   6   5    18156.36    19265.09    531.77 o 
  -1   6   5    37977.45    38143.68   1002.27 o 
   0   6   5        0.06       -9.52     19.28 o 
   1   6   5     8076.53     8718.58    305.71 o 
   2   6   5    11840.97    12869.36    421.72 o 
   3   6   5      713.50      753.48     87.79 o 
   4   6   5     2638.90     2947.47    171.56 o 
   5   6   5      750.45      804.20     96.51 o 
   6   6   5     2389.74     2495.56    168.12 o 
   7   6   5      603.59      572.51     94.44 o 
   8   6   5        2.09       57.03     46.82 o 
 -13   7   5     4205.48     4048.65    202.66 o 
 -12   7   5       12.96       51.18     37.18 o 
 -11   7   5      948.15      935.36     87.56 o 
 -10   7   5    10697.15    11304.70    536.42 o 
  -9   7   5      931.23      924.53     78.78 o 
  -8   7   5     1934.54     2207.99     80.45 o 
  -7   7   5    15068.65    14977.78    307.80 o 
  -6   7   5       57.22       70.59     19.12 o 
  -5   7   5       64.61       29.13     14.57 o 
  -4   7   5     8508.62     8076.42    258.54 o 
  -3   7   5     1461.60     1221.45     77.00 o 
  -2   7   5    16636.92    16419.63    475.89 o 
  -1   7   5       12.36       50.38     28.34 o 
   0   7   5     4780.17     4808.21    204.61 o 
   1   7   5    21241.72    21628.68    644.12 o 
   2   7   5      176.50      183.49     52.33 o 
   3   7   5    14177.26    13449.56    457.64 o 
   4   7   5     6334.74     6053.87    271.28 o 
   5   7   5     1060.86      964.17    110.16 o 
   6   7   5      689.37      550.82     93.41 o 
   7   7   5     2293.69     2222.68    168.23 o 
 -13   8   5      304.92      370.31     69.54 o 
 -12   8   5       35.54      116.25     46.71 o 
 -11   8   5     4896.28     4619.55    202.20 o 
 -10   8   5       69.67       47.28     27.08 o 
  -9   8   5     1184.91     1120.12     93.58 o 
  -8   8   5    11709.14    12196.68    266.80 o 
  -7   8   5      633.69      586.88     41.67 o 
  -6   8   5      114.79      146.48     24.61 o 
  -5   8   5    12126.24    11303.31    346.44 o 
  -4   8   5     1251.74     1521.41     91.69 o 
  -2   8   5     5905.35     5363.97    211.49 o 
  -1   8   5       75.45       55.77     30.64 o 
   0   8   5     5096.85     5205.83    226.30 o 
   1   8   5     1158.83      977.02     98.12 o 
   2   8   5     7407.53     7380.16    214.13 o 
   3   8   5     8926.58     9118.84    358.03 o 
   4   8   5      472.33      503.08     88.36 o 
   5   8   5      334.15      543.48     92.95 o 
   6   8   5     9916.93     9400.22    391.20 o 
   7   8   5        2.35       82.39     54.39 o 
 -12   9   5       90.48       62.08     42.11 o 
 -11   9   5     1200.59     1080.76     92.03 o 
 -10   9   5       15.61       -0.39     19.68 o 
  -9   9   5     7305.29     6794.80    177.05 o 
  -8   9   5      893.39      866.25     52.40 o 
  -7   9   5     1689.97     1635.72     70.87 o 
  -6   9   5    18203.73    18173.55    373.22 o 
  -5   9   5      717.16      694.95     67.13 o 
  -4   9   5     2734.24     2230.48    122.21 o 
  -3   9   5    11503.84    12480.46    400.03 o 
  -2   9   5     3212.40     3197.17    161.46 o 
  -1   9   5       26.91       14.80     28.57 o 
   0   9   5     7596.15     7679.14    305.82 o 
   1   9   5      373.25      475.54     80.10 o 
   2   9   5     4612.42     4512.60    232.26 o 
   3   9   5      809.45      873.97    111.77 o 
   4   9   5      192.21      268.30     71.03 o 
   5   9   5     6047.95     6059.61    298.02 o 
   6   9   5       25.85       13.66     43.15 o 
 -12  10   5     3639.36     3221.62    175.00 o 
 -11  10   5     2098.51     1821.96    123.48 o 
 -10  10   5      240.85      217.93     35.78 o 
  -9  10   5     1121.69     1267.15     67.15 o 
  -8  10   5     4393.50     4185.67    217.06 o 
  -7  10   5     2928.48     2676.42     97.81 o 
  -6  10   5      779.54      748.81     60.82 o 
  -5  10   5       75.76       65.87     34.66 o 
  -4  10   5    14502.34    14462.84    456.49 o 
  -3  10   5     1529.86     1639.27    115.67 o 
  -2  10   5      498.10      344.95     65.75 o 
  -1  10   5    15848.19    15172.60    503.08 o 
   0  10   5     2687.17     2675.50    171.44 o 
   1  10   5      223.31      207.25     63.46 o 
   2  10   5     4289.14     4305.01    235.13 o 
   3  10   5       12.15      -13.54     33.74 o 
   4  10   5     1801.47     1577.53    153.08 o 
   5  10   5      393.22      426.36     67.87 o 
 -11  11   5      106.66      155.49     48.89 o 
 -10  11   5     3686.98     3641.98    125.85 o 
  -9  11   5     2342.82     2187.73     91.63 o 
  -8  11   5       30.58       58.49     24.32 o 
  -7  11   5     1022.81      969.18     61.05 o 
  -6  11   5      357.78      334.39     60.59 o 
  -5  11   5     3966.84     3936.19    187.74 o 
  -4  11   5      121.11       33.05     33.97 o 
  -3  11   5      856.47      806.61     93.30 o 
  -2  11   5     6085.75     5885.64    263.02 o 
  -1  11   5     1027.45     1137.56    117.28 o 
   0  11   5       35.48       34.77     42.34 o 
   1  11   5     8012.80     7927.92    348.28 o 
   2  11   5      801.59      760.48    113.38 o 
   3  11   5       49.21       10.67     49.23 o 
 -10  12   5     2871.96     2748.02    160.43 o 
  -9  12   5      205.33      218.89     37.12 o 
  -8  12   5     3281.29     3108.86    116.22 o 
  -7  12   5     3149.59     2935.43    113.42 o 
  -6  12   5      164.78      137.82     46.36 o 
  -5  12   5      757.68      673.84     84.46 o 
  -4  12   5     2983.63     2907.42    173.74 o 
  -3  12   5     1691.74     1874.74    140.92 o 
  -2  12   5        0.91        0.00     33.97 o 
  -1  12   5      300.14      358.03     81.36 o 
   0  12   5     4753.97     4776.42    258.54 o 
   1  12   5     2830.22     2618.58    191.53 o 
   2  12   5       19.60       -0.34     49.57 o 
  -8  13   5     2832.88     2673.48    124.16 o 
  -7  13   5       53.22       64.93     29.80 o 
  -6  13   5     2972.50     3215.30    182.12 o 
  -5  13   5     5021.18     4807.18    235.82 o 
  -4  13   5       13.42       48.20     46.02 o 
  -3  13   5     1099.27      884.07    111.08 o 
  -2  13   5     2304.36     2425.68    175.69 o 
  -1  13   5      774.88      785.61    116.36 o 
   0  13   5       60.81       36.84     48.66 o 
  -1 -13   6        0.41       62.89     50.26 o 
   0 -13   6     6072.37     6130.98    294.80 o 
   1 -13   6     1303.82     1511.43    144.13 o 
   2 -13   6      286.69      425.85     86.30 o 
   3 -13   6     4192.39     4670.96    242.25 o 
   4 -13   6     1070.71      878.67    107.30 o 
   5 -13   6      326.71      376.16     76.66 o 
   6 -13   6     1097.60     1094.64    118.08 o 
   7 -13   6        1.02       -4.93     36.15 o 
  -3 -12   6      333.34      419.07     60.19 o 
  -2 -12   6      452.84      467.62     88.71 o 
  -1 -12   6     3020.38     2866.22    186.93 o 
   0 -12   6      268.97      154.92     57.03 o 
   1 -12   6        3.76        6.89     38.79 o 
   2 -12   6     4835.02     4985.73    242.36 o 
   3 -12   6     2454.67     2500.38    161.23 o 
   4 -12   6       40.07       14.57     38.21 o 
   5 -12   6     5592.35     5789.59    259.23 o 
   6 -12   6      711.24      632.53     89.74 o 
   7 -12   6       73.55       24.56     38.90 o 
   8 -12   6     1516.83     1712.02    136.79 o 
  -5 -11   6      244.72      267.64     52.43 o 
  -4 -11   6     2322.34     2373.32    118.10 o 
  -3 -11   6     4752.82     4835.73    171.32 o 
  -2 -11   6       53.36       40.76     30.01 o 
  -1 -11   6      112.24       87.87     31.81 o 
   0 -11   6     1718.32     1765.96    133.69 o 
   1 -11   6     1147.26     1091.20    108.33 o 
   2 -11   6      716.40      697.71     89.05 o 
   3 -11   6      484.57      413.23     70.69 o 
   4 -11   6     5714.31     5829.87    250.97 o 
   5 -11   6     3272.05     3427.71    182.00 o 
   6 -11   6        1.30        4.70     33.74 o 
   7 -11   6     5378.89     5676.67    250.97 o 
   8 -11   6     1709.88     1687.35    129.67 o 
   9 -11   6      146.82      101.10     52.56 o 
  -6 -10   6       24.91       35.00     32.27 o 
  -5 -10   6     2539.10     2449.12    117.12 o 
  -4 -10   6     7902.58     8001.08    231.53 o 
  -3 -10   6        6.57      -34.34     22.89 o 
  -2 -10   6     2737.81     2657.05    113.51 o 
  -1 -10   6    10101.05    10233.07    260.10 o 
   0 -10   6       43.17       -5.57     24.11 o 
   1 -10   6      228.02      119.34     43.03 o 
   2 -10   6     4429.16     4036.14    192.33 o 
   3 -10   6     1681.75     1451.30    107.30 o 
   4 -10   6      985.47      884.76     87.79 o 
   5 -10   6       22.12       20.66     28.11 o 
   6 -10   6     3530.76     3523.08    177.98 o 
   7 -10   6     3322.37     3303.44    173.51 o 
   8 -10   6       84.37       30.75     37.64 o 
   9 -10   6     4270.05     4717.09    227.67 o 
  10 -10   6     2053.72     1805.55    135.87 o 
  -7  -9   6     2136.10     2215.24    111.73 o 
  -6  -9   6      246.09      201.91     55.31 o 
  -5  -9   6     4967.63     4783.05    260.78 o 
  -4  -9   6      271.99      338.75     48.54 o 
  -3  -9   6     4423.24     4151.28    219.41 o 
  -2  -9   6    10988.08    10524.95    468.66 o 
  -1  -9   6       31.42       47.28     32.02 o 
   0  -9   6     4436.75     5270.37    155.70 o 
   1  -9   6    11941.74    11846.09    336.06 o 
   2  -9   6       64.18       75.62     35.00 o 
   3  -9   6      318.42      368.82     57.84 o 
   4  -9   6     4941.49     4589.95    196.80 o 
   5  -9   6      249.59      259.46     52.33 o 
   6  -9   6     2208.61     1950.14    122.33 o 
   7  -9   6     2993.15     2978.11    159.97 o 
   8  -9   6     4816.57     4795.01    217.00 o 
   9  -9   6     3388.66     3418.42    182.69 o 
  10  -9   6       44.68       24.67     37.41 o 
  -8  -8   6     5231.03     5179.10    173.97 o 
  -7  -8   6      595.03      389.75     43.04 o 
  -6  -8   6       41.70       17.58     27.14 o 
  -5  -8   6     3559.31     3270.07    126.55 o 
  -4  -8   6        5.16       27.93     25.11 o 
  -3  -8   6     3015.12     3019.78    121.81 o 
  -2  -8   6     1231.81     1314.09     70.69 o 
  -1  -8   6     2213.01     2038.79     85.85 o 
   0  -8   6    11667.43    11454.19    261.16 o 
   1  -8   6      134.87      192.90     25.32 o 
   2  -8   6     1867.53     1913.39     80.21 o 
   3  -8   6     7974.23     8405.88    211.81 o 
   4  -8   6      753.41      731.91     54.96 o 
   5  -8   6       12.06       46.26     23.47 o 
   6  -8   6    11505.51    10638.39    265.08 o 
   7  -8   6     1003.51     1210.88     75.06 o 
   8  -8   6      711.19      791.92     85.84 o 
   9  -8   6      378.84      328.66     65.52 o 
  10  -8   6     1722.17     1621.37    122.33 o 
  11  -8   6     3332.97     3714.60    202.66 o 
  -9  -7   6     6464.27     6235.08    195.70 o 
  -8  -7   6      934.87      800.94     67.05 o 
  -7  -7   6      576.59      619.88     59.57 o 
  -6  -7   6    11925.81    11656.82    281.31 o 
  -5  -7   6      522.82      582.80     96.91 o 
  -4  -7   6     1169.73     1283.25     70.69 o 
  -3  -7   6     8203.32     7951.90    204.51 o 
  -2  -7   6      484.77      438.06     42.77 o 
  -1  -7   6     4849.49     5038.20    111.98 o 
   0  -7   6     4128.37     4005.07    151.49 o 
   1  -7   6     3847.26     3489.64     87.12 o 
   2  -7   6    10357.59     9978.45    184.24 o 
   3  -7   6       94.52       31.64     50.61 o 
   4  -7   6     1775.20     1808.67     78.94 o 
   5  -7   6    19829.32    19363.60    412.27 o 
   6  -7   6        8.95       64.71     25.30 o 
   7  -7   6      272.27      398.03     47.44 o 
   8  -7   6     9183.40     9730.82    255.44 o 
   9  -7   6      473.30      505.66     57.27 o 
  10  -7   6     1106.03     1101.18    103.85 o 
  11  -7   6     1389.16     1337.12    115.44 o 
 -10  -6   6     2158.89     2208.73    108.82 o 
  -9  -6   6       92.30       82.88     32.23 o 
  -8  -6   6       49.90       -6.69     23.90 o 
  -7  -6   6    10377.17     9881.57    248.10 o 
  -6  -6   6     2528.01     2200.34     93.50 o 
  -5  -6   6       30.59       61.66     26.80 o 
  -4  -6   6    10344.23     9793.92    235.64 o 
  -3  -6   6     4344.34     4744.21    164.27 o 
  -2  -6   6      201.42      255.94     24.35 o 
  -1  -6   6    21650.40    21504.23    419.23 o 
   0  -6   6      922.12      847.68     38.20 o 
   1  -6   6     9498.70     9144.85    169.98 o 
   2  -6   6     2954.06     3035.91    110.83 o 
   3  -6   6     3045.61     3338.13    106.12 o 
   4  -6   6    20615.62    19796.96    410.67 o 
   5  -6   6      432.20      559.41     66.44 o 
   6  -6   6     1650.03     1847.56    129.21 o 
   7  -6   6    10946.72    10571.84    260.90 o 
   8  -6   6      973.85      936.99     66.15 o 
   9  -6   6      701.53      701.24     62.76 o 
  10  -6   6     7017.45     6852.12    208.39 o 
  11  -6   6        2.19      -34.20     33.16 o 
 -10  -5   6     1664.94     1554.78     92.95 o 
  -9  -5   6      878.24     1037.21     72.54 o 
  -8  -5   6     4947.84     4634.09    149.80 o 
  -7  -5   6       44.81      121.00     30.59 o 
  -6  -5   6      218.26      202.77     34.60 o 
  -5  -5   6    12515.25    12346.74    335.83 o 
  -4  -5   6     1797.51     1442.47     68.76 o 
  -3  -5   6      141.00      152.33     22.44 o 
  -2  -5   6    37843.91    39397.66    600.08 o 
  -1  -5   6    11398.17    12614.47    215.64 o 
   0  -5   6       19.44       19.14     10.22 o 
   1  -5   6    11071.47    11610.74    199.22 o 
   2  -5   6     1283.96     1073.77     39.71 o 
   3  -5   6     1180.39      911.72     49.18 o 
   4  -5   6     1755.85     1680.82     74.53 o 
   5  -5   6        8.82       42.90     18.98 o 
   6  -5   6    10136.62     9716.73    236.42 o 
   7  -5   6      961.01     1099.44     65.90 o 
   8  -5   6      960.65     1113.72     84.75 o 
   9  -5   6    10242.42    10509.48    346.21 o 
  10  -5   6      500.72      544.82     59.66 o 
  11  -5   6      267.07      350.00     72.30 o 
 -11  -4   6     2196.25     1931.96    100.56 o 
 -10  -4   6     7476.34     7219.41    206.22 o 
  -9  -4   6      290.05      273.43     43.40 o 
  -8  -4   6     1818.68     1644.01     81.51 o 
  -7  -4   6     3041.88     3017.30    108.31 o 
  -6  -4   6     1749.77     2037.29    198.30 o 
  -5  -4   6       26.08        2.21     14.37 o 
  -4  -4   6     3492.74     3821.12    118.60 o 
  -3  -4   6     6802.76     6451.83    190.78 o 
  -2  -4   6     2863.28     2283.64    146.70 o 
  -1  -4   6       69.54       90.06     18.80 o 
   0  -4   6    18751.21    16286.06   1088.30 o 
   1  -4   6    20047.36    22711.78    354.04 o 
   2  -4   6       11.54       12.63      8.67 o 
   3  -4   6    22706.94    23930.46    471.56 o 
   4  -4   6     7258.71     7075.99    174.77 o 
   5  -4   6     6321.57     5675.78    153.65 o 
   6  -4   6       50.18       23.11     30.30 o 
   7  -4   6     1743.98     1539.89    119.34 o 
   8  -4   6     9289.13     9192.72    272.03 o 
   9  -4   6      249.68      178.79     37.46 o 
  10  -4   6      502.86      597.77     62.47 o 
  11  -4   6     7537.46     7870.03    233.36 o 
 -11  -3   6     5544.76     4990.66    268.53 o 
 -10  -3   6       93.28      144.62     54.39 o 
  -9  -3   6     3986.91     3998.98    135.14 o 
  -8  -3   6    13984.49    14024.81    892.45 o 
  -7  -3   6       54.94      198.26     40.68 o 
  -6  -3   6     2909.78     2912.12     97.67 o 
  -5  -3   6    15515.29    15100.50    311.93 o 
  -4  -3   6     4863.15     4888.00    137.10 o 
  -3  -3   6     6281.34     6955.11    110.68 o 
  -2  -3   6     6481.10     6487.22    120.08 o 
  -1  -3   6    11829.68    11739.72    194.79 o 
   0  -3   6     1741.43     1504.22     42.33 o 
   1  -3   6      623.54      659.92     32.52 o 
   2  -3   6    33564.85    29259.94    443.46 o 
   3  -3   6    10413.84    11163.75    241.79 o 
   4  -3   6        8.84       19.23     26.91 o 
   5  -3   6     2929.63     3167.13    102.94 o 
   6  -3   6     7343.97     6795.30    209.83 o 
   7  -3   6      352.90      348.65     41.59 o 
   8  -3   6     1004.93      975.96     65.36 o 
   9  -3   6      579.73      562.91     56.83 o 
  10  -3   6     4485.70     4370.56    155.18 o 
  11  -3   6      113.90       61.74     47.39 o 
 -12  -2   6      892.22      894.85    106.49 o 
 -11  -2   6      819.45      829.66     66.79 o 
 -10  -2   6     1604.57     1821.53     89.08 o 
  -9  -2   6    11194.99    11119.95    264.27 o 
  -8  -2   6       80.77       46.35     23.10 o 
  -7  -2   6     8546.81     8275.30    199.27 o 
  -6  -2   6    25345.69    24687.77    478.13 o 
  -5  -2   6      155.81      261.07     28.44 o 
  -4  -2   6       69.49       55.55     15.96 o 
  -3  -2   6    41454.87    43530.86    852.05 o 
  -2  -2   6     2788.62     2932.70     63.74 o 
  -1  -2   6      684.62      901.51     41.71 o 
   0  -2   6     6271.85     6398.76    112.29 o 
   1  -2   6    21519.60    23451.39    357.60 o 
   2  -2   6    31027.20    31239.69    878.62 o 
   3  -2   6        2.23       40.71     21.86 o 
   4  -2   6    13064.37    11636.76    254.12 o 
   5  -2   6    12090.21    11276.25    277.13 o 
   6  -2   6       80.16       94.31     25.89 o 
   7  -2   6     7925.61     8035.55    208.49 o 
   8  -2   6     5635.48     5442.26    164.48 o 
   9  -2   6     1278.24     1359.63     80.43 o 
  10  -2   6      623.29      576.53     86.07 o 
  11  -2   6      952.12     1084.31    117.28 o 
 -12  -1   6     3605.95     3738.47    203.34 o 
 -11  -1   6      106.61       85.87     32.57 o 
 -10  -1   6      612.45      611.30     81.48 o 
  -9  -1   6     1787.79     1651.61     78.14 o 
  -8  -1   6      113.07       84.24     24.27 o 
  -7  -1   6    10751.12    10916.89    240.81 o 
  -6  -1   6      717.95      733.52     41.85 o 
  -5  -1   6     4029.96     3959.26    124.62 o 
  -4  -1   6    51710.75    49527.55   1236.82 o 
  -3  -1   6     1191.60     1739.94     51.92 o 
  -2  -1   6     2550.54     2018.41     72.07 o 
  -1  -1   6    25265.58    27605.08    490.73 o 
   0  -1   6      230.73      431.02     23.05 o 
   1  -1   6      259.66      221.58     17.88 o 
   2  -1   6     6925.01     7401.35    143.33 o 
   3  -1   6    18417.09    18929.94    767.25 o 
   4  -1   6     5176.11     5267.77    137.60 o 
   5  -1   6      325.00      307.15     34.84 o 
   6  -1   6    15280.58    15136.89    392.00 o 
   7  -1   6     9605.65     8830.96    223.75 o 
   8  -1   6       58.52      123.10     32.71 o 
   9  -1   6     2910.35     3365.50    127.76 o 
  10  -1   6     7248.86     6827.43    293.54 o 
  11  -1   6       93.98      210.34     64.72 o 
 -13   0   6     6286.73     6612.49    297.21 o 
 -12   0   6      584.92      512.38     82.62 o 
 -11   0   6      101.84       54.74     29.04 o 
 -10   0   6     5397.27     5501.24    160.46 o 
  -9   0   6      959.16     1036.82     98.00 o 
  -8   0   6     4945.08     4979.02    136.02 o 
  -7   0   6     4660.37     4694.88    124.13 o 
  -6   0   6      718.08      618.93     36.92 o 
  -5   0   6    19187.43    19999.98    691.45 o 
  -4   0   6       56.32       64.44     29.03 o 
  -3   0   6     3070.65     3302.27     75.44 o 
  -1   0   6       90.36      217.34     22.84 o 
   0   0   6     4001.37     3363.17     72.87 o 
   1   0   6    35275.59    36534.15    553.18 o 
   2   0   6     3238.89     3397.19     68.20 o 
   3   0   6     1681.12     1929.05     73.27 o 
   4   0   6    12739.08    13161.73    283.70 o 
   5   0   6     6153.13     5917.13    158.11 o 
   6   0   6     2710.07     2665.40     99.10 o 
   7   0   6      216.84      201.64     34.82 o 
   8   0   6     4573.54     5174.59    161.05 o 
   9   0   6    10043.43     9836.86    368.25 o 
  10   0   6       11.42        1.15     35.80 o 
  11   0   6     3738.75     3568.17    215.51 o 
 -13   1   6     1239.89     1426.74    130.02 o 
 -12   1   6       39.30       39.36     42.92 o 
 -11   1   6     8353.22     8253.07    215.14 o 
 -10   1   6    11797.41    11741.49    269.92 o 
  -9   1   6     1031.79      869.35     53.90 o 
  -8   1   6    19966.76    20412.03    404.20 o 
  -7   1   6     1229.60     1376.83     56.39 o 
  -6   1   6      981.54     1050.22     44.52 o 
  -5   1   6     5471.14     5703.92    126.92 o 
  -4   1   6      309.27      577.38     25.82 o 
  -3   1   6    33269.02    35069.18    621.26 o 
  -2   1   6     2488.06     1986.51     79.30 o 
  -1   1   6     4230.10     5196.37    105.31 o 
   0   1   6    21679.13    20855.34    379.14 o 
   1   1   6    19355.23    21578.72    393.94 o 
   2   1   6      134.56      219.53     39.93 o 
   3   1   6    37200.48    34756.76   1840.60 o 
   4   1   6        9.92       49.79     41.08 o 
   5   1   6      250.93      287.66     53.02 o 
   6   1   6     6323.97     6500.88    176.65 o 
   7   1   6      823.80      715.60     55.83 o 
   8   1   6     4346.71     4082.27    201.97 o 
   9   1   6      250.25      379.95     75.39 o 
  10   1   6     3430.56     3613.50    210.34 o 
 -13   2   6     1043.51      956.13    104.77 o 
 -12   2   6     4602.58     4877.64    226.64 o 
 -11   2   6      519.59      542.64     65.81 o 
 -10   2   6      149.85      181.90     33.21 o 
  -9   2   6    16283.82    16800.31    346.96 o 
  -8   2   6     8226.24     7950.11    429.35 o 
  -7   2   6       90.23       46.50     16.94 o 
  -6   2   6    16871.45    16309.67    315.57 o 
  -5   2   6    21537.84    23853.02    439.29 o 
  -4   2   6     2037.24     2370.57    168.17 o 
  -3   2   6     2564.01     2317.76     62.77 o 
  -2   2   6     2578.33     2791.50     64.16 o 
  -1   2   6    29331.29    30668.86    547.50 o 
   0   2   6     3224.13     2846.26    127.38 o 
   1   2   6      402.55      225.61     34.77 o 
   2   2   6    36057.32    35434.45    925.61 o 
   3   2   6      303.98      203.45     40.11 o 
   4   2   6      341.43      429.44     39.48 o 
   5   2   6    19240.88    20231.12    423.17 o 
   6   2   6     1036.89      877.54     58.70 o 
   7   2   6      833.40      851.59     92.84 o 
   8   2   6     6764.99     6310.00    275.75 o 
   9   2   6     1231.11     1267.69    125.31 o 
  10   2   6     2569.54     2580.14    179.36 o 
 -13   3   6      492.40      487.25     82.74 o 
 -12   3   6       81.05       52.90     40.74 o 
 -11   3   6      149.89      169.14     34.06 o 
 -10   3   6     4854.02     5001.24    142.72 o 
  -9   3   6     4433.02     4950.34    134.98 o 
  -8   3   6      133.23      138.34     23.58 o 
  -7   3   6    10647.47    11244.71    234.62 o 
  -6   3   6    19954.92    20108.56    381.66 o 
  -5   3   6     2541.18     2423.86    116.99 o 
  -4   3   6    16640.30    17082.65    320.39 o 
  -3   3   6     1757.97     1949.58     71.95 o 
  -2   3   6     1421.28     1527.47     45.69 o 
  -1   3   6    14592.37    13884.44    266.90 o 
   0   3   6      406.18      529.82     47.85 o 
   1   3   6    14554.52    14237.01    414.03 o 
   2   3   6       91.38      124.05     34.77 o 
   3   3   6     1154.47     1262.21     62.15 o 
   4   3   6    16322.11    16702.06    489.66 o 
   5   3   6     5375.73     5402.33    156.18 o 
   6   3   6      340.65      367.56     68.16 o 
   7   3   6    15513.40    14779.11    494.71 o 
   8   3   6     1421.28     1305.33    123.82 o 
   9   3   6      136.82      161.23     62.08 o 
  10   3   6     3665.70     3463.17    217.69 o 
 -13   4   6     2565.77     3008.29    174.77 o 
 -12   4   6     5210.51     5660.15    240.75 o 
 -11   4   6      472.00      502.35     47.46 o 
 -10   4   6       25.42       49.64     22.84 o 
  -9   4   6     3000.10     3110.25     99.38 o 
  -8   4   6     4475.38     4496.94    228.99 o 
  -7   4   6     9650.40    10726.54    227.01 o 
  -6   4   6      331.77      290.81     26.12 o 
  -5   4   6    25638.94    28204.97    900.76 o 
  -4   4   6    11574.65    10442.50    417.53 o 
  -3   4   6      590.28      401.73     25.37 o 
  -2   4   6    32331.36    33064.74    598.41 o 
  -1   4   6     7013.37     6839.59    215.05 o 
   0   4   6      337.74      413.12     45.56 o 
   1   4   6     7278.91     7383.87    254.75 o 
   2   4   6     2679.89     2756.75    138.16 o 
   3   4   6     5329.79     5107.69    147.75 o 
   4   4   6     1141.22     1101.33     65.64 o 
   5   4   6      341.16      279.08     59.21 o 
   6   4   6    14308.73    15121.99    502.39 o 
   7   4   6     2402.02     2496.60    163.41 o 
   8   4   6      170.33      245.80     65.87 o 
   9   4   6     8145.51     7780.12    345.64 o 
 -13   5   6     7016.19     7720.68    309.49 o 
 -12   5   6      521.95      706.77     84.11 o 
 -11   5   6     4909.58     4973.39    145.57 o 
 -10   5   6     8988.29     9457.99    222.28 o 
  -9   5   6      274.58      225.03     30.64 o 
  -8   5   6      168.90      195.55     27.22 o 
  -7   5   6     4429.99     4331.70    115.77 o 
  -6   5   6     3695.48     3557.38    108.56 o 
  -5   5   6     3907.65     4019.17    102.86 o 
  -4   5   6      892.32     1092.53     44.12 o 
  -3   5   6    14405.54    14257.52    280.72 o 
  -2   5   6    28153.35    26180.76    685.89 o 
  -1   5   6      191.74      234.21     38.21 o 
   0   5   6     9760.43     8860.30    288.95 o 
   1   5   6    12586.40    12878.54    402.79 o 
   2   5   6     1622.77     1852.60    118.66 o 
   3   5   6     5736.92     5889.66    243.62 o 
   4   5   6     2061.98     2434.74    147.57 o 
   5   5   6     4371.01     4112.68    209.31 o 
   6   5   6      336.88      412.08     78.26 o 
   7   5   6      216.36      232.26     68.97 o 
   8   5   6     7950.11     8343.22    359.87 o 
   9   5   6     1845.15     1610.46    155.26 o 
 -13   6   6        6.20       61.85     44.07 o 
 -12   6   6     3244.75     3566.91    178.21 o 
 -11   6   6     7734.43     8067.25    261.70 o 
 -10   6   6      114.88      123.30     51.70 o 
  -9   6   6     2968.48     2908.05    153.37 o 
  -8   6   6    10653.04    10721.95    236.67 o 
  -7   6   6       63.59       71.80     36.95 o 
  -6   6   6      154.04      208.44     42.06 o 
  -5   6   6     9004.66     8600.67    188.40 o 
  -4   6   6     2240.30     2165.02     70.28 o 
  -3   6   6     2748.37     2757.55    114.75 o 
  -2   6   6       14.34       14.00     16.18 o 
  -1   6   6    13396.17    13500.28    404.51 o 
   0   6   6    13091.57    13369.58    415.30 o 
   1   6   6      455.54      414.15     62.89 o 
   2   6   6     9825.16     9697.67    344.84 o 
   3   6   6     8369.32     8593.73    327.39 o 
   4   6   6      718.90      958.08    101.44 o 
   5   6   6     2507.39     2675.04    168.00 o 
   6   6   6      590.75      432.51     83.08 o 
   7   6   6     2859.10     2790.83    186.13 o 
   8   6   6      147.63      131.97     58.41 o 
 -13   7   6        0.65       19.97     35.80 o 
 -12   7   6     4684.86     4666.26    209.89 o 
 -11   7   6      198.29      154.51     32.05 o 
 -10   7   6     1114.64     1185.88     63.66 o 
  -9   7   6     9894.51     9754.81    226.11 o 
  -8   7   6      599.81      562.69     41.69 o 
  -7   7   6     3529.37     3850.70    111.02 o 
  -6   7   6     7627.14     7482.51    175.04 o 
  -5   7   6      635.61      493.73     35.86 o 
  -4   7   6     2281.84     2862.89    123.25 o 
  -3   7   6     8145.11     8727.76    279.54 o 
  -2   7   6     1246.73     1664.97     96.51 o 
  -1   7   6     5097.45     5133.77    205.53 o 
   0   7   6     1130.93     1199.99     92.84 o 
   1   7   6     4383.66     4077.70    233.81 o 
   2   7   6     4326.26     4779.75    224.00 o 
   3   7   6     1609.61     1889.55    135.18 o 
   4   7   6     5027.84     5364.20    255.56 o 
   5   7   6    10319.99    10765.57    413.69 o 
   6   7   6      126.39       98.23     54.85 o 
   7   7   6     1865.56     1721.66    150.44 o 
 -12   8   6     1193.39     1207.22    100.75 o 
 -11   8   6       36.93       74.16     25.72 o 
 -10   8   6     2691.44     2789.72    186.88 o 
  -9   8   6       67.17       45.81     21.11 o 
  -8   8   6      670.20      657.30     86.24 o 
  -7   8   6    15197.28    14405.48    303.88 o 
  -6   8   6     1833.05     1959.99     74.41 o 
  -5   8   6     1517.03     1525.97     96.68 o 
  -4   8   6    17176.01    16349.98    474.28 o 
  -3   8   6     1062.14     1085.12     80.79 o 
  -2   8   6      908.52      936.40     77.34 o 
  -1   8   6     6046.36     6103.90    243.51 o 
   0   8   6      671.87      859.17     88.48 o 
   1   8   6     1065.27      958.43     99.72 o 
   2   8   6       15.76       27.75     27.15 o 
   3   8   6     3478.22     3440.91    198.41 o 
   4   8   6     6194.50     6064.89    284.25 o 
   5   8   6        3.51       61.16     44.75 o 
   6   8   6     2357.04     2606.76    184.98 o 
 -12   9   6     1783.29     1698.25    120.26 o 
 -11   9   6       75.06       46.93     37.30 o 
 -10   9   6     1504.96     1577.87    112.57 o 
  -9   9   6      286.30      340.76     45.73 o 
  -8   9   6     3122.66     2897.45    100.21 o 
  -7   9   6      104.32      213.46     30.87 o 
  -6   9   6        4.08      -18.96     16.54 o 
  -5   9   6    16464.65    15986.55    471.53 o 
  -4   9   6     2042.35     2015.09    116.02 o 
  -3   9   6     2377.55     2498.20    136.21 o 
  -2   9   6    12915.05    12172.34    401.18 o 
  -1   9   6      674.69      557.02     76.08 o 
   0   9   6      261.97      387.53     69.66 o 
   1   9   6     5795.88     5781.90    263.94 o 
   2   9   6     1499.27     1337.00    127.03 o 
   3   9   6      941.73      908.09     89.57 o 
   4   9   6      775.39      775.17    111.54 o 
   5   9   6      282.84      267.26     77.80 o 
 -11  10   6     3611.92     3623.03    179.59 o 
 -10  10   6     1708.15     1818.00     83.02 o 
  -9  10   6      656.52      607.01     49.28 o 
  -8  10   6     2503.30     2506.88    144.48 o 
  -7  10   6     2988.63     2763.90     99.99 o 
  -6  10   6     2307.29     2008.09     84.06 o 
  -5  10   6      147.07       96.85     35.57 o 
  -4  10   6       42.27       54.74     35.11 o 
  -3  10   6     8356.89     8455.91    312.36 o 
  -2  10   6      724.99      802.13     88.13 o 
  -1  10   6      657.74      627.71     88.93 o 
   0  10   6    16698.09    17896.29    587.66 o 
   1  10   6      133.76      207.59     63.92 o 
   2  10   6       42.39       18.48     40.97 o 
   3  10   6     3882.97     4051.75    235.48 o 
   4  10   6      108.67       79.87     54.74 o 
 -11  11   6     1755.90     1532.43    114.18 o 
 -10  11   6       40.94       70.63     28.96 o 
  -9  11   6     5512.44     5406.36    159.69 o 
  -8  11   6     3071.44     3155.20    113.19 o 
  -7  11   6      288.28      270.74     37.93 o 
  -6  11   6     2033.67     2067.72     90.11 o 
  -5  11   6     2037.64     2044.58    128.98 o 
  -4  11   6     1898.06     1884.61    128.18 o 
  -3  11   6      443.14      397.51     72.07 o 
  -2  11   6      405.64      267.03     62.43 o 
  -1  11   6     6513.48     6597.58    294.35 o 
   0  11   6     1652.37     1564.91    144.13 o 
   1  11   6       12.00        9.07     42.11 o 
   2  11   6     7831.00     8026.38    361.13 o 
   3  11   6      982.13      995.61    131.16 o 
 -10  12   6     2392.80     2500.95    105.61 o 
  -9  12   6     3125.78     2932.13    113.42 o 
  -8  12   6      121.45       95.13     30.00 o 
  -7  12   6     4285.19     4088.03    138.99 o 
  -6  12   6     2815.03     3034.11    165.48 o 
  -5  12   6       59.04       35.46     35.34 o 
  -4  12   6     3427.25     3651.14    196.23 o 
  -3  12   6     1543.59     1634.10    131.62 o 
  -2  12   6     1529.42     1543.22    132.20 o 
  -1  12   6        7.09       20.20     43.38 o 
   0  12   6      160.20      306.74     79.98 o 
   1  12   6     6336.62     6270.30    314.54 o 
  -8  13   6     2513.80     2215.02    101.39 o 
  -7  13   6     2019.39     2067.99    155.61 o 
  -6  13   6       17.06       42.69     41.54 o 
  -5  13   6     4671.58     4330.03    221.48 o 
  -4  13   6     5323.36     5202.51    255.56 o 
  -3  13   6       79.44       44.30     43.72 o 
  -2  13   6     1860.14     1892.76    155.03 o 
  -1  13   6     2967.01     2710.27    193.71 o 
  -1 -13   7      168.35      159.05     62.43 o 
   0 -13   7      155.85      215.28     68.05 o 
   1 -13   7     4421.65     4867.65    253.61 o 
   2 -13   7      952.64      980.92    116.59 o 
   3 -13   7       28.05      -24.67     39.93 o 
   4 -13   7     4863.07     4766.90    242.59 o 
   5 -13   7      261.62      228.13     68.62 o 
   6 -13   7      231.68      161.12     57.61 o 
  -3 -12   7        1.62      -22.15     27.51 o 
  -2 -12   7     1146.58     1130.54    120.26 o 
  -1 -12   7      583.43      624.03     98.23 o 
   0 -12   7     3729.56     3836.01    212.07 o 
   1 -12   7       21.07       17.21     35.46 o 
   2 -12   7       84.59       95.59     48.54 o 
   3 -12   7     6240.62     6433.36    279.89 o 
   4 -12   7     1692.78     1904.58    138.97 o 
   5 -12   7       91.20      103.28     49.00 o 
   6 -12   7     4890.92     5314.16    250.62 o 
   7 -12   7      789.95      832.08    100.87 o 
   8 -12   7        2.60       28.92     41.89 o 
  -5 -11   7     2611.00     2755.94    186.93 o 
  -4 -11   7       73.14      117.65     48.66 o 
  -3 -11   7     3409.00     3445.23    141.00 o 
  -2 -11   7     4840.12     4396.99    158.57 o 
  -1 -11   7      374.88      268.96     47.85 o 
   0 -11   7       45.57       20.54     35.57 o 
   1 -11   7     3124.22     3320.76    184.64 o 
   2 -11   7     2551.59     2788.07    164.67 o 
   3 -11   7       27.28      125.08     48.08 o 
   4 -11   7        3.22       63.69     41.08 o 
   5 -11   7     4840.70     4867.31    226.41 o 
   6 -11   7      633.30      687.15     87.21 o 
   7 -11   7      154.43      136.56     49.69 o 
   8 -11   7     4940.42     5129.06    240.98 o 
   9 -11   7     1888.99     1889.55    141.15 o 
  -6 -10   7     2051.08     1960.74    107.01 o 
  -5 -10   7      477.48      397.13    102.02 o 
  -4 -10   7     3763.98     3428.86    137.72 o 
  -3 -10   7     5789.12     5645.29    180.90 o 
  -2 -10   7      232.82      219.19     41.84 o 
  -1 -10   7     4256.33     4379.56    149.39 o 
   0 -10   7    11018.36    11335.77    299.45 o 
   1 -10   7      167.74      233.75     56.57 o 
   2 -10   7     1189.07     1092.81     96.39 o 
   3 -10   7     3269.36     3544.53    177.64 o 
   4 -10   7     1606.16     1538.51    112.57 o 
   5 -10   7      659.85      771.61     85.84 o 
   6 -10   7      855.60      752.33     86.64 o 
   7 -10   7     4758.74     5055.28    228.59 o 
   8 -10   7     1129.35     1040.82    103.16 o 
   9 -10   7        6.44       28.57     39.82 o 
  -7  -9   7        0.51       -2.23     27.46 o 
  -6  -9   7     2960.04     3029.06    178.90 o 
  -5  -9   7      816.67      889.99     71.31 o 
  -4  -9   7     1233.69     1139.08     76.68 o 
  -3  -9   7      425.54      395.93     77.75 o 
  -2  -9   7     3216.29     3404.03    124.19 o 
  -1  -9   7    11693.77    12807.90    299.07 o 
   0  -9   7       62.59       76.63     26.13 o 
   1  -9   7     2156.92     2011.88     85.46 o 
   2  -9   7     7901.82     8331.68    215.95 o 
   3  -9   7       47.65       82.34     39.99 o 
   4  -9   7      417.47      439.16     52.16 o 
   5  -9   7     8719.97     9128.21    241.77 o 
   6  -9   7     1539.56     1492.44     82.91 o 
   7  -9   7      155.85      141.11     37.19 o 
   8  -9   7      849.52      932.26     96.51 o 
   9  -9   7     3493.24     3315.83    181.54 o 
  10  -9   7     1967.70     2173.68    148.38 o 
  -8  -8   7      110.89      156.07     32.90 o 
  -7  -8   7     8884.66     8585.66    241.00 o 
  -6  -8   7      229.50      256.43     45.88 o 
  -5  -8   7       28.25       -1.15     28.52 o 
  -4  -8   7     8343.07     8245.88    221.60 o 
  -3  -8   7        7.26       -6.94     31.04 o 
  -2  -8   7     2833.08     2731.76    107.01 o 
  -1  -8   7     3274.17     3082.08    108.80 o 
   0  -8   7     1249.67     1462.07     56.96 o 
   1  -8   7     7697.42     7852.85    159.80 o 
   2  -8   7        0.13      -17.94     13.48 o 
   3  -8   7     2448.72     2091.19    125.20 o 
   4  -8   7    14611.72    14884.36    442.95 o 
   5  -8   7       85.17      111.36     29.66 o 
   6  -8   7     3234.23     3201.18    122.01 o 
   7  -8   7     6894.37     7123.59    206.73 o 
   8  -8   7       44.55       63.42     31.64 o 
   9  -8   7       87.35       75.16     42.23 o 
  10  -8   7      693.80      807.64     96.85 o 
  -9  -7   7       26.38       16.17     27.46 o 
  -8  -7   7     8030.34     7649.01    218.04 o 
  -7  -7   7      779.57      739.23     63.18 o 
  -6  -7   7      687.38      610.54     58.67 o 
  -5  -7   7    13625.17    12468.50    295.71 o 
  -4  -7   7     1385.91     1389.56     73.97 o 
  -3  -7   7      468.96      422.82     45.24 o 
  -2  -7   7     7097.53     7508.31    191.25 o 
  -1  -7   7      344.80      374.06     31.00 o 
   0  -7   7     4135.50     3919.26     95.79 o 
   1  -7   7     2073.07     2105.86     64.88 o 
   2  -7   7     1164.25     1204.01     47.72 o 
   3  -7   7    11120.51    11557.82    267.34 o 
   4  -7   7       86.51       75.67     25.35 o 
   5  -7   7     2712.44     2303.28     94.92 o 
   6  -7   7    17398.68    16838.44    376.62 o 
   7  -7   7      322.56      288.81     43.92 o 
   8  -7   7      713.70      760.32     65.75 o 
   9  -7   7     5908.68     5492.44    180.39 o 
  10  -7   7        1.12       17.93     30.94 o 
  11  -7   7       13.59      -10.56     34.89 o 
 -10  -6   7      602.47      649.18     75.22 o 
  -9  -6   7     3010.31     2657.37    158.13 o 
  -8  -6   7      181.10      168.90     35.96 o 
  -7  -6   7       24.69       62.62     27.48 o 
  -6  -6   7     8571.86     8993.49    227.44 o 
  -5  -6   7     1136.57      942.32     62.67 o 
  -4  -6   7       35.04       57.59     49.98 o 
  -3  -6   7    16223.06    15428.39    330.29 o 
  -2  -6   7     8305.02     8127.12    230.36 o 
  -1  -6   7        6.80       29.85     14.29 o 
   0  -6   7    12116.75    13087.18    227.97 o 
   1  -6   7       13.02       17.64     13.30 o 
   2  -6   7     4863.17     5038.80    108.25 o 
   3  -6   7     4402.02     4638.49    134.75 o 
   4  -6   7       19.26       37.62     20.54 o 
   5  -6   7    19150.33    19586.05    416.13 o 
   6  -6   7      658.78      630.80     53.71 o 
   7  -6   7     5283.67     5008.64    158.37 o 
   8  -6   7    17559.49    17675.33    625.58 o 
   9  -6   7      629.43      831.21     89.11 o 
  10  -6   7     1711.79     1597.54    193.76 o 
  11  -6   7     5193.61     4978.85    239.38 o 
 -10  -5   7      215.81      270.69     70.00 o 
  -9  -5   7     2001.08     2065.77     98.71 o 
  -8  -5   7      622.57      707.25     59.42 o 
  -7  -5   7     3138.38     2866.66    236.97 o 
  -6  -5   7       67.79       53.88     23.61 o 
  -5  -5   7      495.84      511.20     44.97 o 
  -4  -5   7     8993.85     8639.24    296.01 o 
  -3  -5   7     1746.11     1830.05    117.08 o 
  -2  -5   7      588.96      698.38     34.60 o 
  -1  -5   7    33058.96    31028.32    481.41 o 
   0  -5   7     6691.35     7168.84    137.84 o 
   1  -5   7       37.62      114.87     17.04 o 
   2  -5   7    15593.68    16597.05    273.15 o 
   3  -5   7     3114.32     2840.38     68.58 o 
   4  -5   7      552.70      715.63     54.74 o 
   5  -5   7     1741.95     1823.14     79.44 o 
   6  -5   7      770.78      878.91     91.69 o 
   7  -5   7     6492.43     6588.89    186.15 o 
   8  -5   7        8.16       -3.30     35.52 o 
   9  -5   7     1497.49     1197.73     77.66 o 
  10  -5   7     9099.28     8880.34    249.78 o 
  11  -5   7      467.60      444.16     61.16 o 
 -11  -4   7        0.50      -29.75     24.52 o 
 -10  -4   7     4870.62     5003.09    212.81 o 
  -9  -4   7     6193.33     5700.86    197.15 o 
  -8  -4   7       43.91       64.78     27.94 o 
  -7  -4   7     4827.98     4847.62    145.04 o 
  -6  -4   7     5847.24     5673.73    157.11 o 
  -5  -4   7     2150.36     1770.77     73.85 o 
  -4  -4   7     2199.67     2345.66     66.90 o 
  -3  -4   7     2318.01     2192.43     60.53 o 
  -2  -4   7     7331.28     7640.29    142.76 o 
  -1  -4   7     2372.86     2450.28    118.95 o 
   0  -4   7        0.18       66.40     14.01 o 
   1  -4   7    36689.62    34594.22    526.48 o 
   2  -4   7    13485.41    14039.86    232.19 o 
   3  -4   7      964.56      955.59     32.64 o 
   4  -4   7    18214.61    18606.01    389.19 o 
   5  -4   7     9050.54     9024.35    219.90 o 
   6  -4   7      664.41      774.38     54.07 o 
   7  -4   7     3370.29     3255.53    125.37 o 
   8  -4   7       10.61       81.36     28.38 o 
   9  -4   7     4514.86     4828.69    162.08 o 
  10  -4   7      153.12      181.74     43.78 o 
  11  -4   7      628.76      504.90     64.18 o 
 -11  -3   7     2020.80     2250.66    107.18 o 
 -10  -3   7     6071.60     5753.84    176.19 o 
  -9  -3   7      155.57      109.33     54.62 o 
  -8  -3   7     5595.17     5651.84    161.71 o 
  -7  -3   7     7297.77     6869.23    178.65 o 
  -6  -3   7     1222.78     1281.91     63.24 o 
  -5  -3   7     2404.56     2410.74    104.14 o 
  -4  -3   7    13266.07    12667.83    214.56 o 
  -3  -3   7     1275.61     1295.60     42.54 o 
  -2  -3   7     1119.94     1184.37     39.54 o 
  -1  -3   7     5903.89     6233.73    127.05 o 
   0  -3   7    17236.76    17693.16    483.51 o 
   1  -3   7    19461.21    18220.14    289.55 o 
   2  -3   7     2943.35     3905.76     80.46 o 
   3  -3   7    13375.57    13039.83    213.20 o 
   4  -3   7    11520.88    11535.13    257.56 o 
   5  -3   7        2.17       24.82     17.00 o 
   6  -3   7    10945.37    10617.23    253.13 o 
   7  -3   7     6924.40     7110.13    194.27 o 
   8  -3   7     1184.14     1057.02     68.93 o 
   9  -3   7     2810.99     2909.56    120.93 o 
  10  -3   7      149.02      256.55     46.20 o 
  11  -3   7     3276.29     3145.88    190.15 o 
 -12  -2   7       29.04       38.82     32.71 o 
 -11  -2   7      996.03     1026.52     73.85 o 
 -10  -2   7      378.39      330.71     45.49 o 
  -9  -2   7     2209.67     2447.65     98.83 o 
  -8  -2   7     3429.58     3698.32    119.50 o 
  -7  -2   7       77.64       62.52     21.44 o 
  -6  -2   7     7734.99     7891.22    186.28 o 
  -5  -2   7    19585.19    18424.43    363.36 o 
  -4  -2   7     1656.56     1834.98     62.95 o 
  -3  -2   7     9998.01     8929.62    187.12 o 
  -2  -2   7    29887.27    31765.11    608.62 o 
  -1  -2   7       24.62       69.62     10.53 o 
   0  -2   7      132.27      222.60     34.71 o 
   1  -2   7     2620.63     2421.77     55.60 o 
   2  -2   7    31655.72    33397.20    667.51 o 
   3  -2   7    10810.13    10589.63    232.67 o 
   4  -2   7       55.08       41.33     19.74 o 
   5  -2   7    14773.14    15231.98    329.90 o 
   6  -2   7     9115.59     8704.33    217.66 o 
   7  -2   7      686.37      557.82     51.95 o 
   8  -2   7     7155.63     6781.20    194.81 o 
   9  -2   7     4362.36     4528.14    156.04 o 
  10  -2   7       44.90      102.82     47.97 o 
  11  -2   7     1499.81     1337.92    131.39 o 
 -12  -1   7      160.87      173.23     42.45 o 
 -11  -1   7     3641.86     3548.21    131.45 o 
 -10  -1   7      458.99      494.69     50.72 o 
  -9  -1   7     3876.69     3817.33    124.29 o 
  -8  -1   7     5055.51     5005.38    141.13 o 
  -7  -1   7     1609.13     1623.52     67.49 o 
  -6  -1   7    15119.01    15688.79    317.18 o 
  -5  -1   7      823.20      895.95     42.40 o 
  -4  -1   7     2039.69     2295.53     67.11 o 
  -3  -1   7    51025.98    48657.32    861.36 o 
  -2  -1   7      346.16      737.94     61.22 o 
  -1  -1   7    14461.48    13062.05    242.13 o 
   0  -1   7    27932.24    27699.48    417.81 o 
   1  -1   7     4734.77     4844.68     89.95 o 
   2  -1   7        4.01       19.70      8.17 o 
   3  -1   7    13140.29    12206.33    200.20 o 
   4  -1   7     4374.83     4574.19    128.55 o 
   5  -1   7     3716.54     3569.21    114.48 o 
   6  -1   7      136.00      187.12     33.26 o 
   7  -1   7     7652.13     7560.77    209.77 o 
   8  -1   7     8860.47     8780.08    234.02 o 
   9  -1   7       34.18       18.38     28.08 o 
  10  -1   7     3560.20     3808.58    210.23 o 
  11  -1   7     5279.20     5739.90    281.84 o 
 -12   0   7     4740.02     5175.82    167.97 o 
 -11   0   7     1543.79     1660.26     85.74 o 
 -10   0   7       96.37      122.59     31.58 o 
  -9   0   7    30063.23    30380.23    589.50 o 
  -8   0   7       73.51       62.03     23.02 o 
  -7   0   7       85.60       61.35     18.56 o 
  -6   0   7     3204.61     3134.81    145.80 o 
  -5   0   7      319.44      273.23     23.59 o 
  -4   0   7    18816.98    20367.21    377.52 o 
  -3   0   7      155.37      113.02     10.11 o 
  -2   0   7    10163.31    11104.21    310.75 o 
  -1   0   7    49810.36    45952.62    807.53 o 
   0   0   7     7829.65     9370.95    179.55 o 
   1   0   7     5722.71     5652.32    117.38 o 
   2   0   7    45423.95    45857.30    761.74 o 
   3   0   7      350.25      323.62     17.83 o 
   4   0   7       24.39       50.61     19.57 o 
   5   0   7     2538.76     2348.61     98.46 o 
   6   0   7     4314.35     4094.96    176.72 o 
   7   0   7      821.03      821.26     79.01 o 
   8   0   7      499.22      589.74     66.84 o 
   9   0   7     4530.38     4163.06    214.94 o 
  10   0   7     5587.75     6243.10    287.46 o 
 -12   1   7      759.61      731.88     90.08 o 
 -11   1   7       13.00       26.32     25.47 o 
 -10   1   7    18813.18    19440.80    404.44 o 
  -9   1   7     4807.95     5010.32    140.25 o 
  -8   1   7     1873.15     1817.02    112.12 o 
  -7   1   7    17651.11    16759.57    333.01 o 
  -6   1   7     1606.56     1762.36     59.51 o 
  -5   1   7     2814.84     2910.61     76.50 o 
  -4   1   7    13935.19    14060.64    265.95 o 
  -2   1   7    37262.82    42607.05   1076.86 o 
  -1   1   7      106.18      138.81     12.54 o 
   0   1   7      242.06      249.43     18.13 o 
   1   1   7    52474.30    50341.36    888.78 o 
   2   1   7      126.75       74.73     13.26 o 
   3   1   7     3535.65     3010.83     98.04 o 
   4   1   7    26545.96    25976.83    519.61 o 
   5   1   7      222.94      342.28     39.83 o 
   6   1   7       70.13      117.75     29.22 o 
   7   1   7     7746.15     7318.13    202.09 o 
   8   1   7      883.10      915.51     99.72 o 
   9   1   7     2618.25     2369.22    160.77 o 
  10   1   7      565.23      517.54     93.07 o 
 -12   2   7      682.64      728.65     62.00 o 
 -11   2   7     4281.82     4480.26    162.55 o 
 -10   2   7       41.03        8.14     20.51 o 
  -9   2   7      400.11      390.63     37.90 o 
  -8   2   7    17340.91    17785.18    355.42 o 
  -7   2   7     6083.97     5872.56    140.57 o 
  -6   2   7       50.55       60.36     15.88 o 
  -5   2   7    39557.97    38887.32    697.31 o 
  -4   2   7     6725.86     7130.82    146.02 o 
  -3   2   7     3035.95     2656.30     62.52 o 
  -2   2   7     3700.48     3079.81     96.11 o 
  -1   2   7     2153.38     2274.29    124.68 o 
   0   2   7    23320.22    26023.24    476.64 o 
   1   2   7     1518.71     1436.04     79.52 o 
   2   2   7     3817.41     4400.10    125.46 o 
   3   2   7    27049.30    27029.56    537.84 o 
   4   2   7      340.01      350.47     38.82 o 
   5   2   7     1217.23     1286.85     69.20 o 
   6   2   7    19650.45    19875.40    428.35 o 
   7   2   7      920.51      844.48     94.79 o 
   8   2   7        1.30        9.87     34.77 o 
   9   2   7     5847.03     5849.03    278.62 o 
  10   2   7      114.04      132.08     59.21 o 
 -12   3   7      510.22      514.65     76.66 o 
 -11   3   7      362.18      393.74     54.39 o 
 -10   3   7     2420.29     2357.35     89.83 o 
  -9   3   7     6720.62     6800.51    168.62 o 
  -8   3   7     1699.87     1920.58     70.05 o 
  -7   3   7      445.70      623.06     61.91 o 
  -6   3   7    32817.17    35553.12    646.96 o 
  -5   3   7     3201.93     2692.37     94.56 o 
  -4   3   7      271.32      235.29     46.93 o 
  -3   3   7    28739.61    27000.66    488.68 o 
  -2   3   7      728.69     1247.95     40.99 o 
  -1   3   7     6909.83     7292.16    155.09 o 
   0   3   7    25277.91    27478.98    725.36 o 
   1   3   7     1622.98     1946.81    103.39 o 
   2   3   7    12940.41    12480.92    384.31 o 
   3   3   7      286.86      459.12     52.90 o 
   4   3   7      138.66      159.26     30.10 o 
   5   3   7    20343.09    20920.34    644.98 o 
   6   3   7      304.83      261.18     59.44 o 
   7   3   7     3672.11     3491.86    194.05 o 
   8   3   7    12796.98    13326.43    477.26 o 
   9   3   7      330.72      334.85     77.80 o 
 -11   4   7     5057.07     5584.04    162.89 o 
 -10   4   7       59.72      111.41     26.81 o 
  -9   4   7      259.64      373.28     59.10 o 
  -8   4   7     2029.71     2088.13     74.06 o 
  -7   4   7     5674.13     5983.47    143.47 o 
  -6   4   7     2708.67     3525.76    110.51 o 
  -5   4   7     1132.09     1239.09     46.71 o 
  -4   4   7    25277.04    26151.21    480.35 o 
  -3   4   7    16420.98    16584.53    315.28 o 
  -2   4   7     1710.92     1795.29     82.97 o 
  -1   4   7    26145.50    25938.29    682.22 o 
   0   4   7    14019.62    14472.03    419.43 o 
   1   4   7        7.69       49.80     28.46 o 
   2   4   7     9835.77    10054.09    335.77 o 
   3   4   7     2190.67     2250.06    126.34 o 
   4   4   7     9050.70     9038.30    297.90 o 
   5   4   7     4199.56     4334.62    208.85 o 
   6   4   7     1000.63     1119.54    112.46 o 
   8   4   7     1971.92     2092.20    159.85 o 
   9   4   7      311.57      337.15     84.11 o 
 -11   5   7      198.98      192.15     33.59 o 
 -10   5   7     4616.42     4809.25    137.63 o 
  -9   5   7     9191.63     9434.07    216.65 o 
  -8   5   7      311.83      420.92     35.60 o 
  -7   5   7      127.21      204.82     52.16 o 
  -6   5   7     3704.90     3664.31     99.41 o 
  -5   5   7     5469.07     5290.66    126.50 o 
  -4   5   7     3814.55     4066.90    102.74 o 
  -3   5   7        9.19       10.13     14.17 o 
  -2   5   7    21118.10    21054.91    562.64 o 
  -1   5   7     8929.13     8261.06    263.59 o 
   0   5   7      331.72      328.08     48.43 o 
   1   5   7     9581.41     9346.29    318.33 o 
   2   5   7     9125.63    10194.90    351.84 o 
   3   5   7     3696.13     3479.24    178.56 o 
   4   5   7    17849.10    18696.02    584.44 o 
   5   5   7     2378.97     2716.01    168.23 o 
   6   5   7      829.11      956.82    109.36 o 
   7   5   7      294.96      399.80     82.97 o 
   8   5   7      252.11      277.94     75.74 o 
 -11   6   7     1835.09     2049.59     86.89 o 
 -10   6   7     7792.47     8701.34    210.34 o 
  -9   6   7       17.35      -16.20     32.36 o 
  -8   6   7     3975.11     4573.54    327.68 o 
  -7   6   7    11080.83    11713.25    249.72 o 
  -6   6   7       76.50      100.34     19.80 o 
  -5   6   7     2175.95     2362.38    131.34 o 
  -4   6   7     9158.61     8558.47    314.60 o 
  -3   6   7     4693.00     4634.99    119.44 o 
  -2   6   7     1579.80     1827.81     93.98 o 
  -1   6   7     1243.09     1227.87     82.39 o 
   0   6   7     7889.12     8346.09    291.13 o 
   1   6   7     8016.75     6807.58    263.13 o 
   2   6   7        2.26      -13.89     24.21 o 
   3   6   7     9513.67    10076.47    369.74 o 
   4   6   7    15820.86    15858.83    526.15 o 
   5   6   7        0.79       10.10     34.66 o 
   6   6   7     2368.83     2713.94    179.59 o 
   7   6   7     2244.54     2291.30    170.18 o 
   8   6   7     1903.80     2217.28    174.20 o 
 -11   7   7     1595.89     1487.75     74.36 o 
 -10   7   7      293.55      311.39     53.99 o 
  -9   7   7     2280.07     2424.09     88.88 o 
  -8   7   7     9912.22    10917.39    242.90 o 
  -7   7   7       11.41       39.30     16.92 o 
  -6   7   7     2816.37     2712.12     87.02 o 
  -5   7   7    14413.27    14319.66    294.44 o 
  -4   7   7        0.61        6.69     13.54 o 
  -3   7   7     1107.25     1225.81     78.49 o 
  -2   7   7    12837.40    12712.61    386.61 o 
  -1   7   7      251.10      359.53     53.93 o 
   0   7   7     1336.36     1308.54     99.03 o 
   1   7   7     2371.19     2233.51     97.94 o 
   2   7   7     4515.39     4538.31    220.44 o 
   3   7   7     6851.33     6545.71    283.90 o 
   4   7   7      125.03       84.34     44.98 o 
   5   7   7    12366.72    12254.05    456.61 o 
   6   7   7     7351.87     7828.66    347.13 o 
   7   7   7       19.47      -33.85     39.36 o 
 -11   8   7     2764.09     2856.58    151.59 o 
 -10   8   7      126.55      111.83     28.92 o 
  -9   8   7     3035.00     2801.74     98.94 o 
  -8   8   7       20.40       35.83     53.93 o 
  -7   8   7      452.60      487.29     40.36 o 
  -6   8   7    14556.36    14976.47    312.81 o 
  -5   8   7       12.74       47.22     19.13 o 
  -4   8   7     4633.10     4938.46    188.43 o 
  -3   8   7    20724.86    19673.04    562.18 o 
  -2   8   7     1025.68      948.90     80.44 o 
  -1   8   7      580.63      686.46     77.92 o 
   0   8   7    11482.69    11498.28    396.36 o 
   1   8   7      882.24     1053.45    105.34 o 
   2   8   7      862.50      803.35     97.66 o 
   3   8   7     2208.40     2419.83    165.25 o 
   4   8   7     1273.03     1167.28    122.67 o 
   5   8   7     5925.07     6134.66    295.95 o 
   6   8   7      143.97      257.62     75.51 o 
 -11   9   7      869.84      754.97     80.56 o 
 -10   9   7       62.81       90.32     27.65 o 
  -9   9   7     1979.22     2071.58     85.23 o 
  -8   9   7      177.01      240.58     33.99 o 
  -7   9   7      736.63      583.16     45.39 o 
  -6   9   7      736.76      972.85     55.34 o 
  -5   9   7     1249.41     1256.32     63.69 o 
  -4   9   7     8902.20     9203.19    308.35 o 
  -3   9   7      890.57      882.35     81.82 o 
  -2   9   7     1302.59     1431.45    103.62 o 
  -1   9   7    21691.34    21311.62    644.00 o 
   0   9   7      243.99      272.08     63.57 o 
   1   9   7      704.97      644.46     91.23 o 
   2   9   7     7157.64     7126.13    313.85 o 
   3   9   7       31.72       39.10     29.13 o 
   4   9   7      449.58      491.95     92.26 o 
   5   9   7     1954.58     1882.89    160.66 o 
 -11  10   7       74.35      117.16     45.67 o 
 -10  10   7     6009.22     6180.45    174.20 o 
  -9  10   7     1478.46     1287.67     68.10 o 
  -8  10   7        2.71        6.46     26.85 o 
  -7  10   7     6912.91     6528.66    179.88 o 
  -6  10   7     1520.74     1399.09     89.11 o 
  -5  10   7     3772.60     3984.85    177.53 o 
  -4  10   7      709.79      801.10     80.33 o 
  -3  10   7       48.84       11.25     31.21 o 
  -2  10   7     4944.82     5570.75    242.94 o 
  -1  10   7     1209.63     1108.87    110.85 o 
   0  10   7     1326.85     1324.50    123.71 o 
   1  10   7    11932.83    12319.12    457.41 o 
   2  10   7      695.07      577.44     99.26 o 
   3  10   7      429.72      358.49     86.64 o 
   4  10   7     8037.47     8164.32    372.61 o 
 -10  11   7     1126.37     1093.38     96.05 o 
  -9  11   7       24.58       12.08     21.91 o 
  -8  11   7     5721.67     5617.92    163.77 o 
  -7  11   7     3155.94     2980.83    110.27 o 
  -6  11   7       15.10       47.05     25.05 o 
  -5  11   7     4681.42     5021.19    217.00 o 
  -4  11   7     2630.91     2730.93    155.61 o 
  -3  11   7      372.25      457.07     74.82 o 
  -2  11   7      959.06      974.84    103.97 o 
  -1  11   7        5.62       26.28     43.03 o 
   0  11   7     9343.62    10190.19    405.08 o 
   1  11   7      198.56      170.07     67.82 o 
   2  11   7      363.74      440.77     94.21 o 
  -9  12   7     5538.49     5234.65    237.48 o 
  -8  12   7     1079.12      961.31     66.96 o 
  -7  12   7        0.01      -17.21     20.63 o 
  -6  12   7     5344.82     5093.06    161.69 o 
  -5  12   7     3510.57     3649.31    188.31 o 
  -4  12   7      150.01      127.03     50.38 o 
  -3  12   7     4514.98     4535.09    229.39 o 
  -2  12   7     1777.23     1827.46    143.90 o 
  -1  12   7     1656.22     1506.15    141.72 o 
   0  12   7      103.15      150.67     66.33 o 
   1  12   7      149.93      210.57     77.80 o 
  -7  13   7     2677.56     3035.95    122.96 o 
  -6  13   7     1564.68     1666.63     91.27 o 
  -5  13   7        0.28      -23.98     36.95 o 
  -4  13   7     5827.41     6554.66    293.31 o 
  -3  13   7     3795.16     3651.14    211.95 o 
  -2  13   7        1.13       23.87     44.64 o 
   0 -13   8      117.50      138.16     64.72 o 
   1 -13   8       21.64       34.31     46.59 o 
   2 -13   8     3953.08     4144.81    226.30 o 
   3 -13   8      445.66      427.57     85.38 o 
   4 -13   8       50.95       97.77     51.07 o 
   5 -13   8     4324.43     4661.55    240.64 o 
  -3 -12   8     3928.46     3785.01    154.86 o 
  -2 -12   8       10.27       38.81     35.49 o 
  -1 -12   8     1441.24     1516.07     92.05 o 
   0 -12   8      877.17      910.35    109.48 o 
   1 -12   8      881.51      881.89    107.18 o 
   2 -12   8      368.75      361.13     73.44 o 
   3 -12   8        0.47       41.66     39.59 o 
   4 -12   8     5299.40     5587.51    256.71 o 
   5 -12   8      598.29      570.33     89.16 o 
   6 -12   8      383.46      347.59     77.34 o 
   7 -12   8     3047.39     3434.03    195.77 o 
  -5 -11   8     2710.95     2781.22    130.72 o 
  -4 -11   8     3349.24     3289.32    139.62 o 
  -3 -11   8      175.66      169.54     43.84 o 
  -2 -11   8     3995.96     4458.77    245.29 o 
  -1 -11   8     4141.07     4236.95    153.44 o 
   0 -11   8      581.93      469.52     54.92 o 
   1 -11   8     2183.97     2538.25    159.62 o 
   2 -11   8     2431.45     2433.71    152.28 o 
   3 -11   8     1283.81     1299.48    108.79 o 
   4 -11   8       12.95       11.93     32.71 o 
   5 -11   8       62.80       23.75     37.98 o 
   6 -11   8     3468.93     3794.01    196.69 o 
   7 -11   8      829.07      771.49     95.13 o 
   8 -11   8       43.45        2.75     35.69 o 
  -6 -10   8      414.39      373.16     57.23 o 
  -5 -10   8      318.01      379.63     55.37 o 
  -4 -10   8      232.95      222.46     45.18 o 
  -3 -10   8     3345.08     2918.01    123.30 o 
  -2 -10   8     5126.79     5240.61    169.99 o 
  -1 -10   8       67.73      124.41     33.67 o 
   0 -10   8     6307.33     6380.94    186.13 o 
   1 -10   8     7312.19     7778.85    470.15 o 
   2 -10   8       44.21       28.34     35.69 o 
   3 -10   8     1878.81     1952.83     94.81 o 
   4 -10   8     5021.02     4744.60    158.46 o 
   5 -10   8      327.78      370.16     52.35 o 
   6 -10   8       50.16       28.23     38.90 o 
   7 -10   8      882.36      783.08     90.66 o 
   8 -10   8     2111.06     2517.14    156.64 o 
   9 -10   8      251.86      158.48     57.72 o 
  -7  -9   8      255.39      322.95     53.84 o 
  -6  -9   8      337.38      310.72     51.64 o 
  -5  -9   8     5465.55     5474.09    179.15 o 
  -4  -9   8      363.47      427.63     54.19 o 
  -3  -9   8      114.33      120.95     33.48 o 
  -2  -9   8     2693.92     2787.51    111.68 o 
  -1  -9   8     3829.99     3763.13    130.59 o 
   0  -9   8     6880.73     6121.33    172.75 o 
   1  -9   8      480.17      312.97     33.41 o 
   2  -9   8     4612.63     4703.32    148.95 o 
   3  -9   8     8070.72     8219.77    218.81 o 
   4  -9   8       18.12       41.09     25.43 o 
   5  -9   8     4739.51     4783.12    456.78 o 
   6  -9   8     5742.50     6274.68    192.36 o 
   7  -9   8      172.72      160.13     39.10 o 
   8  -9   8      190.60      201.86     43.75 o 
   9  -9   8      890.14      874.20    100.64 o 
  10  -9   8     2527.58     2688.12    169.95 o 
  -8  -8   8      279.80      205.82     45.88 o 
  -7  -8   8     1110.46     1242.48    117.91 o 
  -6  -8   8    11852.34    11266.41    399.23 o 
  -5  -8   8      445.46      500.12    194.45 o 
  -4  -8   8     1140.23     1162.78     73.28 o 
  -3  -8   8     8071.95     7641.14    279.31 o 
  -2  -8   8       53.30       59.04     27.60 o 
  -1  -8   8     1670.62     1694.65    107.12 o 
   0  -8   8     3338.20     3346.66     91.71 o 
   1  -8   8     1725.03     1733.68     63.41 o 
   2  -8   8     3924.99     3614.10     95.01 o 
   3  -8   8       44.21       35.39     22.26 o 
   4  -8   8     5166.59     5099.15    192.67 o 
   5  -8   8     7477.46     7719.88    211.78 o 
   6  -8   8      301.72      345.34     75.28 o 
   7  -8   8     3514.77     3745.04    140.34 o 
   8  -8   8     5614.32     5442.86    180.88 o 
   9  -8   8       87.20      136.97     40.85 o 
  10  -8   8        3.44      -27.54     32.25 o 
  -9  -7   8       77.05       59.75     46.07 o 
  -8  -7   8      101.92       77.35     34.01 o 
  -7  -7   8     6855.67     6601.17    197.05 o 
  -6  -7   8      870.45      780.73     63.78 o 
  -5  -7   8     1696.95     1734.21     86.40 o 
  -4  -7   8    11459.67    11671.00    277.32 o 
  -3  -7   8     2829.24     2932.13    108.21 o 
  -2  -7   8      907.68      846.16    108.39 o 
  -1  -7   8    12528.89    12453.98    226.49 o 
   0  -7   8       80.20      112.10     21.78 o 
   1  -7   8       20.51       41.62     17.37 o 
   2  -7   8     2168.54     2233.83     77.92 o 
   3  -7   8     1203.01     1396.21     77.75 o 
   4  -7   8     5913.38     5534.86    161.61 o 
   5  -7   8      618.54      649.95     55.85 o 
   6  -7   8     3641.35     3593.52    129.12 o 
   7  -7   8    11440.57    11514.73    362.17 o 
   8  -7   8      391.25      422.71     54.45 o 
   9  -7   8     1353.07     1574.63     93.73 o 
  10  -7   8     5824.12     5849.45    328.25 o 
 -10  -6   8     1635.58     1438.27     87.89 o 
  -9  -6   8     1717.07     1569.00     87.39 o 
  -8  -6   8     1887.33     1771.22     90.66 o 
  -7  -6   8       86.07       86.50     29.81 o 
  -6  -6   8       66.76       62.41     21.44 o 
  -5  -6   8     7986.88     7389.04    274.61 o 
  -4  -6   8      772.23      997.46     78.32 o 
  -3  -6   8       13.89       36.01     19.11 o 
  -2  -6   8    23168.28    23606.73    383.44 o 
  -1  -6   8     6483.43     7560.35    150.47 o 
   0  -6   8       79.19      156.94     21.31 o 
   1  -6   8    16875.70    17456.21    324.79 o 
   2  -6   8      126.58      164.92     25.53 o 
   3  -6   8      167.13      189.02     20.89 o 
   4  -6   8     9327.32     8777.90    219.54 o 
   5  -6   8      267.78      277.02     90.94 o 
   6  -6   8     2975.51     2910.28    112.92 o 
   7  -6   8      213.17      195.75     37.62 o 
   8  -6   8      909.50     1024.78     74.55 o 
   9  -6   8     6903.05     6694.16    205.71 o 
  10  -6   8      641.31      560.46     65.29 o 
 -10  -5   8     3040.81     3287.84    131.60 o 
  -9  -5   8        3.07        1.78     25.14 o 
  -8  -5   8     3835.86     3645.24    130.51 o 
  -7  -5   8     3532.72     3457.53    121.44 o 
  -6  -5   8     2197.35     2167.71     93.87 o 
  -5  -5   8     2563.34     2630.97    147.00 o 
  -4  -5   8     1792.61     1907.59     80.19 o 
  -3  -5   8     9127.62     8808.02    212.06 o 
  -2  -5   8     4222.78     3933.71    117.22 o 
  -1  -5   8      769.55      964.63     62.81 o 
   0  -5   8    20347.53    19320.20    315.64 o 
   1  -5   8     3978.75     4594.85    100.74 o 
   2  -5   8     3253.77     3463.65     98.24 o 
   3  -5   8    27756.18    27128.11    730.70 o 
   4  -5   8     5525.79     5813.86    159.51 o 
   5  -5   8      156.32      125.80     30.05 o 
   6  -5   8     6643.44     6629.64    185.87 o 
   7  -5   8     1243.61     1550.62    138.11 o 
   8  -5   8     3963.64     3713.03    136.35 o 
   9  -5   8        1.50      -30.16     20.63 o 
  10  -5   8     1228.67     1268.77     85.28 o 
  11  -5   8     5315.78     5320.44    190.18 o 
 -11  -4   8     2582.97     2777.29    173.62 o 
 -10  -4   8        9.49        9.47     25.84 o 
  -9  -4   8    10816.05    10387.59    528.79 o 
  -8  -4   8     7662.37     7659.75    203.95 o 
  -7  -4   8      891.81      707.93     53.69 o 
  -6  -4   8     4826.41     4699.37    137.51 o 
  -5  -4   8    15043.78    15110.73    319.32 o 
  -4  -4   8       80.00      123.90     25.58 o 
  -3  -4   8      656.16      745.17     47.10 o 
  -2  -4   8     3257.16     3479.61    125.63 o 
  -1  -4   8     5437.80     6218.40    140.99 o 
   0  -4   8      290.65      222.22     20.77 o 
   1  -4   8      605.61      860.34     41.61 o 
   2  -4   8    31036.90    29039.99    674.68 o 
   3  -4   8     4399.32     4337.92    124.24 o 
   4  -4   8       19.93      102.96     24.18 o 
   5  -4   8    16900.74    16151.12    424.48 o 
   6  -4   8     8528.94     8233.92    213.59 o 
   7  -4   8      648.75      555.25     53.32 o 
   8  -4   8     4362.97     4252.62    148.17 o 
   9  -4   8      207.46      295.95     79.07 o 
  10  -4   8     2084.85     1962.98    105.20 o 
  11  -4   8        2.55       18.27     35.23 o 
 -11  -3   8      585.10      666.61     94.21 o 
 -10  -3   8     2763.39     2447.35    226.87 o 
  -9  -3   8     6193.90     6190.63    177.68 o 
  -8  -3   8      648.09      550.04     49.89 o 
  -7  -3   8     3552.43     3516.66    114.38 o 
  -6  -3   8    14147.99    15203.80    342.66 o 
  -5  -3   8       11.50       14.96     15.49 o 
  -4  -3   8    14955.48    14264.26    433.19 o 
  -3  -3   8     3821.86     3646.88     81.98 o 
  -2  -3   8     1639.02     1735.01     49.99 o 
  -1  -3   8     5804.82     5452.23    106.95 o 
   0  -3   8     7995.79     8869.99    156.49 o 
   1  -3   8    16433.26    18245.87    292.18 o 
   2  -3   8     5868.58     5938.85    124.20 o 
   3  -3   8      588.99      453.93     47.28 o 
   4  -3   8     5261.44     5031.51    311.67 o 
   5  -3   8     7565.50     7630.77    195.80 o 
   6  -3   8       74.88      175.16     48.66 o 
   7  -3   8    16695.25    15455.77    541.76 o 
   8  -3   8     2459.89     2349.74    105.53 o 
   9  -3   8      288.47      170.27     41.16 o 
  10  -3   8     2617.45     2712.86    123.23 o 
  11  -3   8      349.26      321.31     75.51 o 
 -12  -2   8     3861.55     4340.70    226.18 o 
 -11  -2   8      127.06      105.57     52.56 o 
 -10  -2   8      341.60      316.85     46.38 o 
  -9  -2   8      748.70      859.02     60.26 o 
  -8  -2   8       91.92       20.30     20.40 o 
  -7  -2   8     2600.22     2624.07     92.72 o 
  -6  -2   8      593.84      609.07     41.79 o 
  -5  -2   8     7330.26     7465.42    172.48 o 
  -4  -2   8    30130.80    30448.19    562.79 o 
  -3  -2   8      162.77      333.84     25.01 o 
  -2  -2   8    25341.25    25009.66    416.01 o 
  -1  -2   8    28245.20    28669.86    435.59 o 
   0  -2   8       19.56       25.34      8.89 o 
   1  -2   8     3233.83     3068.52     68.09 o 
   2  -2   8      432.13      548.18     25.59 o 
   3  -2   8     7564.44     7589.21    182.85 o 
   4  -2   8     2921.53     2822.06     95.46 o 
   5  -2   8      330.62      334.44     37.79 o 
   6  -2   8    14308.11    13495.75    310.53 o 
   7  -2   8     6066.60     6121.90    199.67 o 
   8  -2   8        0.81        0.72     23.68 o 
   9  -2   8     6286.59     6606.74    202.38 o 
  10  -2   8     3430.36     3615.91    202.31 o 
 -12  -1   8     1119.38     1278.48    118.89 o 
 -11  -1   8       73.78       91.34     50.84 o 
 -10  -1   8    10580.27    10638.39    306.74 o 
  -9  -1   8        1.66       35.94     23.69 o 
  -8  -1   8      228.79      221.22     33.03 o 
  -7  -1   8     3648.17     3729.81    110.87 o 
  -6  -1   8      367.85      358.03     31.46 o 
  -5  -1   8     7721.44     7851.44    360.73 o 
  -4  -1   8      625.07      656.48     32.44 o 
  -3  -1   8     4659.98     5682.89    384.77 o 
  -2  -1   8    34798.45    32340.09    576.99 o 
  -1  -1   8     1755.81     2094.70     62.66 o 
   0  -1   8    32524.05    33303.96    500.23 o 
   1  -1   8    36005.80    35026.93    527.05 o 
   2  -1   8      381.88      327.60     18.91 o 
   3  -1   8     6725.27     6139.51    155.87 o 
   4  -1   8    11897.44    11696.78    265.62 o 
   5  -1   8     5739.38     5964.72    165.45 o 
   6  -1   8      459.72      545.85     49.91 o 
   7  -1   8      362.14      374.98     79.87 o 
   8  -1   8     6870.60     6781.13    200.36 o 
   9  -1   8     4286.15     4336.49    156.19 o 
  10  -1   8       25.37        8.03     38.33 o 
 -12   0   8      455.71      405.89     76.66 o 
 -11   0   8     9791.95     9381.75    345.07 o 
 -10   0   8     1816.84     2017.07     88.70 o 
  -9   0   8     4894.82     4825.34    140.68 o 
  -8   0   8    10277.52     9488.82    248.96 o 
  -7   0   8      928.72      878.86     47.04 o 
  -6   0   8      120.59      208.64     23.96 o 
  -5   0   8     6039.74     5694.19    130.31 o 
  -4   0   8     1405.28     1948.65     55.31 o 
  -3   0   8    28697.03    32832.50    850.33 o 
  -2   0   8      759.73     1082.25     59.44 o 
  -1   0   8    14934.04    16704.12    306.18 o 
   0   0   8    45819.35    43919.02    774.20 o 
   1   0   8      664.51      860.77     30.39 o 
   2   0   8     4104.94     4658.46     92.36 o 
   3   0   8    18243.55    19367.43    318.33 o 
   4   0   8     1310.63     1281.04     63.50 o 
   5   0   8     2273.97     2470.29     95.51 o 
   6   0   8     4969.90     4729.20    169.72 o 
   7   0   8      910.94      766.51     61.40 o 
   8   0   8      484.26      507.56     56.35 o 
   9   0   8     3408.42     3230.80    187.51 o 
  10   0   8     3051.44     3124.30    193.36 o 
 -12   1   8     4117.58     4327.16    213.10 o 
 -11   1   8      214.77      151.59     51.30 o 
 -10   1   8     2746.76     2618.52     98.84 o 
  -9   1   8    22759.89    23054.17    458.35 o 
  -8   1   8      734.49      592.01     41.76 o 
  -7   1   8      892.85     1049.39     48.89 o 
  -6   1   8    20969.13    20192.78    384.61 o 
  -5   1   8     3193.99     3157.81    102.25 o 
  -4   1   8       17.64       -0.58     11.02 o 
  -3   1   8    20240.17    19364.46    522.13 o 
  -2   1   8      227.23      125.54     25.02 o 
  -1   1   8     9190.25     9772.26    189.89 o 
   0   1   8       51.99      147.23     22.03 o 
   1   1   8     9508.81     9544.55    192.29 o 
   2   1   8    16297.56    14854.00    258.67 o 
   3   1   8      141.31      172.41     33.64 o 
   4   1   8     3439.09     3309.19    111.79 o 
   5   1   8    10248.20    10512.91    254.79 o 
   6   1   8       20.66       29.09     30.93 o 
   7   1   8       91.14       66.81     44.93 o 
   8   1   8     8690.88     8603.25    337.84 o 
   9   1   8      540.64      557.48     91.92 o 
  10   1   8      364.86      225.61     73.56 o 
 -12   2   8     1164.57     1237.40    107.52 o 
 -11   2   8      369.25      428.95     68.39 o 
 -10   2   8     4960.55     4554.03    198.64 o 
  -9   2   8       57.66      116.36     25.54 o 
  -8   2   8       41.23      113.98     34.37 o 
  -7   2   8    25078.79    25778.88    486.06 o 
  -6   2   8     3316.55     3179.03     85.11 o 
  -5   2   8      882.36     1017.51     37.70 o 
  -4   2   8    34330.30    35438.09    633.48 o 
  -3   2   8     8169.34     8327.33    242.42 o 
  -2   2   8       21.97       77.77      9.81 o 
  -1   2   8    23813.78    23949.73    437.48 o 
   0   2   8     3066.44     3020.90     81.53 o 
   1   2   8     2625.47     2498.48     72.91 o 
   2   2   8      734.85      760.01     60.42 o 
   3   2   8      612.30      576.64     46.22 o 
   4   2   8    23513.77    23009.44    493.39 o 
   5   2   8       77.71      103.98     28.98 o 
   6   2   8     1088.33      926.80     64.83 o 
   7   2   8    17930.63    16968.39    549.56 o 
   8   2   8       13.08       53.13     42.69 o 
   9   2   8      970.10      669.13    100.98 o 
 -12   3   8     2893.55     3273.48    174.20 o 
 -11   3   8      243.77      272.77     58.87 o 
 -10   3   8     2651.03     2534.35    136.90 o 
  -9   3   8     2424.06     2104.20     79.37 o 
  -8   3   8     4736.55     4423.11    119.56 o 
  -7   3   8       77.60      157.32     21.67 o 
  -6   3   8     1445.27     1564.28     54.86 o 
  -5   3   8    28671.05    31656.95    835.24 o 
  -4   3   8     6701.57     7141.27    149.18 o 
  -3   3   8     1746.94     1980.65     79.18 o 
  -2   3   8    40508.86    40620.95    723.91 o 
  -1   3   8      614.00      706.86     63.69 o 
   0   3   8      142.85      142.54     36.32 o 
   1   3   8    19734.44    19636.43    553.69 o 
   2   3   8      588.35      563.44     62.43 o 
   3   3   8     7992.43     7866.96    314.54 o 
   4   3   8     3546.56     3708.39    217.80 o 
   5   3   8      786.27      914.87    100.30 o 
   6   3   8     5554.81     6058.00    263.25 o 
   7   3   8       73.57      109.13     49.11 o 
   8   3   8      479.59      639.41     97.43 o 
   9   3   8     8561.47     8539.45    367.67 o 
 -12   4   8      317.74      307.54     61.39 o 
 -11   4   8     6835.75     7396.96    276.90 o 
 -10   4   8     7623.80     7766.69    278.97 o 
  -9   4   8      250.32      278.96     49.34 o 
  -8   4   8     2187.67     2402.85    212.12 o 
  -7   4   8     3972.94     3869.36    105.19 o 
  -6   4   8     7636.86     7547.28    167.41 o 
  -5   4   8      545.16      657.67     33.36 o 
  -4   4   8       92.46      180.66     18.40 o 
  -3   4   8    31846.44    31717.32   1204.92 o 
  -2   4   8      287.92      209.28     20.37 o 
  -1   4   8     1774.75     1942.10     64.59 o 
   0   4   8    22950.43    23242.71    636.20 o 
   1   4   8     4199.44     4448.11    183.61 o 
   2   4   8      559.11      573.43     68.16 o 
   3   4   8    16918.56    16914.42    410.65 o 
   4   4   8     1024.22      923.40     62.71 o 
   5   4   8      719.93      804.43     94.56 o 
   6   4   8     1136.08     1208.48    115.67 o 
   7   4   8      390.74      379.26     77.57 o 
   8   4   8     5449.86     5502.13    275.75 o 
 -12   5   8     4160.19     4001.14    190.03 o 
 -11   5   8     6380.24     6492.00    252.57 o 
 -10   5   8        1.24      -23.64     25.48 o 
  -9   5   8     6537.41     6492.80    241.90 o 
  -8   5   8    11287.19    11573.54    249.88 o 
  -7   5   8      427.40      393.64     32.62 o 
  -6   5   8     3922.32     4501.20    115.12 o 
  -5   5   8     7281.47     6722.67    152.44 o 
  -4   5   8     3076.31     3228.09    162.78 o 
  -3   5   8      182.04      190.25     21.84 o 
  -2   5   8     1950.52     2041.00     68.05 o 
  -1   5   8    16775.20    17047.23    481.51 o 
   0   5   8      692.50      760.02     67.36 o 
   1   5   8      445.00      569.99     68.74 o 
   2   5   8    10667.70    10974.54    374.67 o 
   3   5   8     4816.01     5072.95    227.33 o 
   4   5   8     1581.61     1429.84    115.67 o 
   5   5   8     7546.71     7400.17    310.18 o 
   6   5   8     2299.00     2113.66    156.07 o 
   7   5   8      592.11      652.38    102.48 o 
   8   5   8      532.40      714.23    112.57 o 
 -12   6   8     1413.44     1699.05    116.82 o 
 -11   6   8     1293.44     1278.36    100.18 o 
 -10   6   8     1051.68     1068.02     86.87 o 
  -9   6   8     7204.79     7990.92    283.90 o 
  -8   6   8       82.29      156.30     26.65 o 
  -7   6   8     7653.96     7703.88    179.58 o 
  -6   6   8    15545.21    16183.93    324.57 o 
  -5   6   8      283.54      309.91     28.12 o 
  -4   6   8     6166.96     6678.20    155.83 o 
  -3   6   8    15809.35    16152.73    323.48 o 
  -2   6   8     1915.75     2049.74    100.98 o 
  -1   6   8      673.28      679.12     64.03 o 
   0   6   8     4068.72     4225.95    183.49 o 
   1   6   8     4246.56     4858.70    213.56 o 
   2   6   8     2403.83     2680.32    156.87 o 
   3   6   8      447.98      498.38     79.52 o 
   4   6   8    22149.53    22193.16    688.99 o 
   5   6   8     3245.98     2997.73    184.98 o 
   6   6   8       36.44       13.20     41.77 o 
   7   6   8     4473.25     4559.77    252.00 o 
 -12   7   8     2329.41     2578.53    148.15 o 
 -11   7   8       20.66       58.30     37.75 o 
 -10   7   8      641.62      878.79     83.66 o 
  -9   7   8      212.35      119.12     39.36 o 
  -8   7   8     1286.37     1145.87     57.56 o 
  -7   7   8     9608.44     9960.64    223.43 o 
  -6   7   8        8.03       40.97     16.52 o 
  -5   7   8     3103.14     2845.09    187.80 o 
  -4   7   8    21285.12    20688.01    461.94 o 
  -3   7   8      271.05      380.87     46.93 o 
  -2   7   8      747.72      792.38     67.71 o 
  -1   7   8    11459.94    12138.72    387.07 o 
   0   7   8      319.50      325.90     58.41 o 
   1   7   8       13.37       64.05     25.75 o 
   2   7   8     2983.48     3057.40    175.23 o 
   3   7   8     4049.38     3892.24    208.05 o 
   4   7   8     3896.20     4097.54    222.74 o 
   5   7   8        0.86       73.10     50.84 o 
   6   7   8     5446.29     5602.43    285.51 o 
 -12   8   8     1217.52     1549.07    116.02 o 
 -11   8   8        3.67        9.30     30.18 o 
 -10   8   8     4222.82     4717.78    205.98 o 
  -9   8   8       10.28       12.74     28.46 o 
  -8   8   8     2112.96     2015.62     88.99 o 
  -7   8   8     3973.38     3661.24    111.96 o 
  -6   8   8     4155.60     4062.58    404.39 o 
  -5   8   8    13482.19    13561.29    462.75 o 
  -4   8   8      246.15      251.66     43.32 o 
  -3   8   8     4917.33     4831.39    191.41 o 
  -2   8   8    18700.58    15812.47    478.30 o 
  -1   8   8       93.13       24.67     30.64 o 
   0   8   8      742.64      799.38     87.79 o 
   1   8   8     9859.21     9935.55    370.31 o 
   2   8   8       58.17       62.89     44.18 o 
   3   8   8        1.37        0.57     36.84 o 
   4   8   8     4564.50     4578.59    244.77 o 
   5   8   8      381.42      400.03     87.10 o 
 -11   9   8     5501.97     6079.69    252.34 o 
 -10   9   8      700.84      792.38     82.62 o 
  -9   9   8       70.29       71.15     35.57 o 
  -8   9   8     4693.22     4664.55    150.56 o 
  -7   9   8     6167.98     6179.62    163.91 o 
  -6   9   8     2407.50     2680.93    181.66 o 
  -5   9   8     5053.43     4625.34    135.23 o 
  -4   9   8      185.29      118.89     35.34 o 
  -3   9   8     7049.55     6996.58    260.61 o 
  -2   9   8       39.74        0.46     28.11 o 
  -1   9   8     1865.45     1732.45    123.02 o 
   0   9   8    15714.62    16299.72    533.03 o 
   1   9   8      715.49      615.77     92.15 o 
   2   9   8     1208.59      952.69    113.26 o 
   3   9   8    11221.35    11487.85    314.23 o 
   4   9   8      338.50      484.38     94.33 o 
 -11  10   8      632.20      659.95     81.13 o 
 -10  10   8      329.95      222.74     54.28 o 
  -9  10   8     4867.41     4803.85    212.75 o 
  -8  10   8     4178.75     4353.09    196.00 o 
  -7  10   8      240.84      251.43     36.35 o 
  -6  10   8    12597.14    12425.60    282.75 o 
  -5  10   8     1739.83     1909.20    150.62 o 
  -4  10   8     1584.72     1593.82    107.98 o 
  -3  10   8     2478.51     2505.20    145.05 o 
  -2  10   8       71.67       56.57     37.07 o 
  -1  10   8     7497.59     7606.15    309.72 o 
   0  10   8       26.44       27.66     42.00 o 
   1  10   8     1438.95     1827.92    146.43 o 
   2  10   8     9490.04     9604.37    396.82 o 
   3  10   8      120.01      120.61     58.30 o 
 -10  11   8     3863.84     4080.09    199.33 o 
  -9  11   8      991.86      951.66     92.26 o 
  -8  11   8       17.71       13.43     30.18 o 
  -7  11   8     6982.25     6644.60    411.28 o 
  -6  11   8     4140.52     4096.23    197.32 o 
  -5  11   8        3.91        9.75     20.71 o 
  -4  11   8     7294.87     7040.87    277.82 o 
  -3  11   8     2859.30     2747.79    162.49 o 
  -2  11   8      984.04      886.82     99.95 o 
  -1  11   8     1506.87     1423.76    124.97 o 
   0  11   8       10.77        9.87     39.93 o 
   1  11   8     6092.61     6065.12    298.48 o 
   2  11   8       73.61       49.00     53.59 o 
  -9  12   8      145.56      210.80     53.13 o 
  -8  12   8     2368.91     2431.42    150.44 o 
  -7  12   8      769.57      711.82     86.64 o 
  -6  12   8        4.86       -0.42     22.56 o 
  -5  12   8     5703.96     5698.47    246.84 o 
  -4  12   8     3691.11     3601.45    192.56 o 
  -3  12   8      129.60      192.10     59.44 o 
  -2  12   8     5012.27     5036.92    252.34 o 
  -1  12   8     1787.92     1772.61    149.30 o 
   0  12   8      535.24      652.03    107.98 o 
  -6  13   8     2273.67     2298.28    156.41 o 
  -5  13   8     1257.20     1309.35    115.33 o 
  -4  13   8        5.32        5.05     44.18 o 
  -3  13   8     4749.89     4800.29    249.02 o 
   1 -13   9      411.18      583.41     97.54 o 
   2 -13   9       44.23      129.21     58.07 o 
   3 -13   9     3984.14     4646.98    242.82 o 
   4 -13   9        2.52       31.56     45.21 o 
  -2 -12   9     2178.80     2149.54    112.77 o 
  -1 -12   9        5.55       13.79     30.05 o 
   0 -12   9     1944.09     2184.92    155.49 o 
   1 -12   9     1140.49     1222.71    119.80 o 
   2 -12   9      452.91      425.28     79.07 o 
   3 -12   9      494.84      605.10     91.00 o 
   4 -12   9      102.78      119.80     51.87 o 
   5 -12   9     3904.40     4667.52    233.53 o 
   6 -12   9      309.30      451.21     84.69 o 
  -4 -11   9     1643.74     1997.16    197.72 o 
  -3 -11   9     1795.22     1803.54    100.26 o 
  -2 -11   9       11.35       -7.16     26.50 o 
  -1 -11   9     3672.51     3879.12    145.86 o 
   0 -11   9     2809.87     2842.62    119.48 o 
   1 -11   9       29.01       54.62     40.51 o 
   2 -11   9     2915.29     3195.91    176.84 o 
   3 -11   9     2046.00     2231.28    146.54 o 
   4 -11   9      616.55      744.18     91.80 o 
   5 -11   9      315.74      355.74     68.28 o 
   6 -11   9      396.45      374.44     71.49 o 
   7 -11   9     3676.30     3804.57    202.89 o 
   8 -11   9        3.49      -25.59     33.16 o 
  -6 -10   9     5022.40     4640.81    171.29 o 
  -5 -10   9       77.78       44.54     34.63 o 
  -4 -10   9       21.35        4.87     27.83 o 
  -3 -10   9      855.22      806.46     68.77 o 
  -2 -10   9     2819.03     3209.88    127.35 o 
  -1 -10   9     2810.28     2948.73    118.95 o 
   0 -10   9        0.82       -5.87     22.49 o 
   1 -10   9     6313.46     6586.87    153.61 o 
   2 -10   9     7211.11     7162.82    307.31 o 
   3 -10   9       51.81       59.67     46.19 o 
   4 -10   9     2380.55     2528.10    111.89 o 
   5 -10   9     4213.66     4346.87    155.60 o 
   6 -10   9      714.51      714.98    157.27 o 
   7 -10   9      464.71      457.86     59.55 o 
   8 -10   9      686.85      714.69     95.71 o 
  -7  -9   9     5248.79     5078.38    217.57 o 
  -6  -9   9      532.87      359.07     52.91 o 
  -5  -9   9     2590.93     2844.62    135.70 o 
  -4  -9   9     5963.70     5982.92    185.79 o 
  -3  -9   9       19.85       10.89     24.48 o 
  -2  -9   9        1.96       36.20     51.70 o 
  -1  -9   9     3935.47     3994.80    134.64 o 
   0  -9   9      572.72      933.45     85.38 o 
   1  -9   9     2301.18     2443.21     80.16 o 
   2  -9   9      139.17      146.94     38.83 o 
   3  -9   9     3725.30     3826.78    134.78 o 
   4  -9   9     7932.91     8209.35    225.37 o 
   5  -9   9      261.69      230.22     43.83 o 
   6  -9   9     3634.04     3927.33    146.49 o 
   7  -9   9     5259.79     5495.11    335.54 o 
   8  -9   9      677.30      624.34     68.26 o 
   9  -9   9      152.92      166.84     43.29 o 
  -8  -8   9     2840.67     2750.70    124.73 o 
  -7  -8   9        1.21       -3.65     26.75 o 
  -6  -8   9     3725.61     3643.52    139.49 o 
  -5  -8   9    11369.44    12079.82    667.01 o 
  -4  -8   9      198.76      129.83     42.69 o 
  -3  -8   9     1303.73     1442.34     78.44 o 
  -2  -8   9     8814.84     9039.59    240.98 o 
  -1  -8   9     2075.04     2013.70     87.08 o 
   0  -8   9      348.34      244.01     29.75 o 
   1  -8   9     3278.59     3876.20    102.07 o 
   2  -8   9     1799.43     2189.77     72.30 o 
   3  -8   9     2196.17     2247.23     96.35 o 
   4  -8   9      626.37      649.25     56.60 o 
   5  -8   9     3816.71     3642.89    132.66 o 
   6  -8   9     7593.30     7437.00    334.16 o 
   7  -8   9       15.76        2.13     25.02 o 
   8  -8   9     1550.08     1552.27     92.66 o 
   9  -8   9     4234.30     4344.66    164.61 o 
  10  -8   9      236.64      244.62    129.27 o 
  -9  -7   9      275.80      261.98     72.41 o 
  -8  -7   9      871.54      788.09     69.25 o 
  -7  -7   9       39.07       27.65     28.84 o 
  -6  -7   9     2989.44     2848.02    116.44 o 
  -5  -7   9        1.00       13.67     23.52 o 
  -4  -7   9     1957.69     2083.29     92.69 o 
  -3  -7   9    10394.68     8726.11    682.90 o 
  -2  -7   9     1391.99     1315.78     69.31 o 
  -1  -7   9     1441.72     1624.70     79.93 o 
   0  -7   9    13168.90    13219.70    239.92 o 
   1  -7   9       58.55       79.57     29.63 o 
   2  -7   9       10.11       42.90     23.66 o 
   3  -7   9     4664.31     5174.46    209.89 o 
   4  -7   9      607.39      836.24     58.59 o 
   5  -7   9     3147.81     3285.28    121.53 o 
   6  -7   9      114.64      115.11     59.73 o 
   7  -7   9     3253.94     3170.36    127.22 o 
   8  -7   9     6427.88     6301.22    250.74 o 
   9  -7   9      176.76      191.05     43.61 o 
  10  -7   9     1874.39     1718.89    103.04 o 
  -9  -6   9     4746.03     4475.54    229.74 o 
  -8  -6   9     1801.45     1549.30     85.03 o 
  -7  -6   9      110.53       82.22     24.16 o 
  -6  -6   9     5174.12     5524.37    166.81 o 
  -5  -6   9       61.48       87.08     28.51 o 
  -4  -6   9     6119.28     5769.43    195.66 o 
  -3  -6   9      709.21      851.80     95.25 o 
  -2  -6   9     1050.01     1249.28     50.98 o 
  -1  -6   9    21687.47    21904.43    412.83 o 
   0  -6   9     2152.13     2249.29     68.85 o 
   1  -6   9      460.72      479.93     32.95 o 
   2  -6   9    10695.69    10509.79    193.71 o 
   3  -6   9      531.07      504.63     44.53 o 
   4  -6   9      699.31      497.63     88.76 o 
   5  -6   9    11228.08    11072.23    270.56 o 
   6  -6   9     1966.38     2315.66    120.43 o 
   7  -6   9     4002.79     3921.19    141.28 o 
   8  -6   9      364.25      298.40     58.87 o 
   9  -6   9     1326.74     1279.44    118.66 o 
  10  -6   9     6179.21     6126.32    204.74 o 
 -10  -5   9     5582.42     5239.23    252.69 o 
  -9  -5   9     2941.83     3321.11    188.08 o 
  -8  -5   9      414.15      290.09     43.49 o 
  -7  -5   9    10387.24    10212.09    250.56 o 
  -6  -5   9     3610.34     3741.25    100.19 o 
  -5  -5   9       96.79      143.41     30.27 o 
  -4  -5   9     1313.55     1433.40    154.69 o 
  -3  -5   9      192.15      283.15     26.48 o 
  -2  -5   9     8137.14     8697.98    166.36 o 
  -1  -5   9     1805.81     1542.12     54.04 o 
   0  -5   9      182.69      308.94     32.41 o 
   1  -5   9    14464.48    14010.67    241.71 o 
   2  -5   9      457.91      381.74     48.95 o 
   3  -5   9      513.69      669.42     66.50 o 
   4  -5   9    20878.54    22331.14    465.23 o 
   5  -5   9     4760.53     4530.22    142.34 o 
   6  -5   9      658.50      758.37     59.72 o 
   7  -5   9     8178.74     8375.83    228.13 o 
   8  -5   9      156.86      160.54     36.77 o 
   9  -5   9     2856.79     2783.03    123.80 o 
  10  -5   9        6.64       60.23     34.89 o 
 -11  -4   9     2144.93     2343.63    165.13 o 
 -10  -4   9     1382.97     1305.56    122.79 o 
  -9  -4   9      389.39      424.13     78.49 o 
  -8  -4   9     6969.75     6615.26    373.30 o 
  -7  -4   9     9316.76     9305.61    228.02 o 
  -6  -4   9      192.06      127.48     29.31 o 
  -5  -4   9    21245.35    20360.28    413.48 o 
  -4  -4   9     5116.62     5425.18    127.98 o 
  -3  -4   9      830.83      950.54     57.96 o 
  -2  -4   9     2330.79     2457.96     66.70 o 
  -1  -4   9     2396.55     2811.86     71.58 o 
   0  -4   9     6609.28     7263.79    139.88 o 
   1  -4   9      290.60      399.15     26.48 o 
   2  -4   9     1642.17     1696.43     51.84 o 
   3  -4   9    13909.69    13508.00    296.74 o 
   4  -4   9     2926.57     2507.00    146.71 o 
   5  -4   9        6.56       35.21     20.78 o 
   6  -4   9    10790.13    11142.29    272.88 o 
   7  -4   9     1043.80      837.72    108.73 o 
   8  -4   9       26.51      106.19     73.39 o 
   9  -4   9     2258.83     2363.45    113.35 o 
  10  -4   9        2.56       11.94     40.57 o 
 -11  -3   9       27.21      -60.93     43.49 o 
 -10  -3   9     1132.21      943.28    105.46 o 
  -9  -3   9     1973.65     1979.74    137.59 o 
  -8  -3   9     3909.51     3778.91    125.27 o 
  -7  -3   9     3955.71     3752.81    119.47 o 
  -6  -3   9    15622.93    15238.95    321.12 o 
  -5  -3   9    12461.21    12920.30    274.32 o 
  -4  -3   9      264.75      195.62     20.88 o 
  -3  -3   9    15760.10    15694.40    259.95 o 
  -2  -3   9     9838.13    10049.80    213.89 o 
  -1  -3   9      473.73      318.50     40.48 o 
   0  -3   9     7631.30     7241.73    135.38 o 
   1  -3   9     6264.68     6325.67    121.97 o 
   2  -3   9     5320.17     5616.98    144.89 o 
   3  -3   9      385.69      398.96     81.93 o 
   4  -3   9     3396.97     2991.36    118.20 o 
   5  -3   9    13241.09    12905.28    319.65 o 
   6  -3   9     6309.08     5630.27    167.72 o 
   7  -3   9      197.34      233.86     40.03 o 
   8  -3   9    11406.74    11237.42    289.02 o 
   9  -3   9     1216.88     1306.01    109.02 o 
  10  -3   9      168.72      192.55     47.17 o 
 -12  -2   9     1490.20     1372.12    127.15 o 
 -11  -2   9     6093.04     6484.66    282.53 o 
 -10  -2   9      138.75       55.20     45.10 o 
  -9  -2   9        2.56       11.36     38.90 o 
  -8  -2   9     7910.94     7373.54    189.51 o 
  -7  -2   9     1579.20     1663.15     71.47 o 
  -6  -2   9      876.57      997.22    149.30 o 
  -5  -2   9        5.90       24.53     33.28 o 
  -4  -2   9     8770.28     8926.16    307.37 o 
  -3  -2   9    14029.20    13729.86    269.25 o 
  -2  -2   9      201.95      178.76     35.91 o 
  -1  -2   9    27268.44    26850.58    412.32 o 
   0  -2   9    19911.82    19285.55    305.64 o 
   1  -2   9     9052.68     8499.41    151.04 o 
   2  -2   9     4869.93     4689.12     95.22 o 
   3  -2   9    12692.14    12150.86    269.41 o 
   4  -2   9     8810.57     9231.03    222.64 o 
   5  -2   9      299.83      257.52     47.74 o 
   6  -2   9       97.95      127.89     32.71 o 
   7  -2   9    12921.76    12274.12    300.19 o 
   8  -2   9     2657.28     2577.55    114.23 o 
   9  -2   9       56.63       18.50     28.07 o 
  10  -2   9     5103.18     5078.00    251.31 o 
 -12  -1   9     5902.45     6632.35    290.33 o 
 -11  -1   9      565.63      515.48     85.03 o 
 -10  -1   9     2010.40     2230.14    145.97 o 
  -9  -1   9    16550.62    17131.00    533.49 o 
  -8  -1   9       18.16       89.62     44.18 o 
  -7  -1   9      110.28      142.59     25.42 o 
  -6  -1   9     4126.85     3808.71    105.46 o 
  -5  -1   9     1783.89     1367.87     65.52 o 
  -4  -1   9     8569.90     9902.27    202.75 o 
  -3  -1   9     5377.56     6936.27    142.80 o 
  -2  -1   9    20703.42    20766.60    379.10 o 
  -1  -1   9    15244.33    14342.09    267.74 o 
   0  -1   9     2120.22     2449.42     56.81 o 
   1  -1   9    13256.56    12094.94    201.43 o 
   2  -1   9    43953.26    43692.77    655.26 o 
   3  -1   9     2026.45     1833.46     73.57 o 
   4  -1   9     5136.44     5939.24    162.95 o 
   5  -1   9     5199.80     5134.97    153.78 o 
   6  -1   9     4030.25     4233.15    140.73 o 
   7  -1   9       86.83       81.62     30.11 o 
   8  -1   9      666.52      671.38     64.30 o 
   9  -1   9     5904.65     6368.67    202.95 o 
  10  -1   9     2194.32     2303.47    165.82 o 
 -12   0   9       43.47       48.77     48.66 o 
 -11   0   9      618.11      598.56     84.11 o 
 -10   0   9    13359.46    12503.98    420.35 o 
  -9   0   9     2050.17     2292.56    137.71 o 
  -8   0   9     4175.90     4234.67    184.98 o 
  -7   0   9    11732.73    11668.69    371.00 o 
  -6   0   9       16.75       10.25     15.09 o 
  -5   0   9        3.66       38.26     12.28 o 
  -4   0   9    30016.10    28476.42    755.31 o 
  -3   0   9     4555.55     4215.73    153.43 o 
  -2   0   9     2667.54     3274.75    124.39 o 
  -1   0   9    10888.67    11913.22    226.22 o 
   0   0   9     4025.55     4057.89     92.83 o 
   1   0   9    20106.25    19444.77    309.04 o 
   2   0   9      413.42      649.83    104.59 o 
   3   0   9     8828.63     8140.76    200.59 o 
   4   0   9    13094.29    13301.15    302.17 o 
   5   0   9      774.75      834.03     59.96 o 
   6   0   9     2249.27     2252.98     98.83 o 
   7   0   9     9215.94     9639.05    255.62 o 
   8   0   9     3478.09     3413.19    135.88 o 
   9   0   9        0.67       18.93     40.74 o 
  10   0   9      727.07      866.85    115.79 o 
 -13   1   9     1152.71     1560.32    135.52 o 
 -12   1   9      355.94      262.33     67.25 o 
 -11   1   9     1713.32     1972.97    132.54 o 
 -10   1   9      835.59      714.81     81.13 o 
  -9   1   9      161.03      132.89     43.26 o 
  -8   1   9    14195.31    14336.61    441.00 o 
  -7   1   9      105.28      118.54     36.61 o 
  -6   1   9     1851.41     1878.87    101.21 o 
  -5   1   9    30029.17    31095.11    565.33 o 
  -4   1   9     2321.68     2180.68    102.59 o 
  -1   1   9      101.45       56.77     12.54 o 
   0   1   9     1817.51     2121.62     61.94 o 
   1   1   9     2066.35     1669.91     48.37 o 
   2   1   9     3455.35     3484.38    102.71 o 
   3   1   9    19386.32    19802.78    415.59 o 
   4   1   9       24.30        3.72     22.49 o 
   5   1   9     3467.02     3581.22    125.85 o 
   6   1   9    22633.16    22388.90    481.63 o 
   7   1   9     2721.86     2489.33    167.25 o 
   8   1   9     2709.69     2810.11    174.66 o 
   9   1   9     4359.59     4407.95    237.77 o 
 -13   2   9     2052.74     2175.28    152.51 o 
 -12   2   9       26.15       -5.05     41.08 o 
 -11   2   9     3243.73     3522.96    180.28 o 
 -10   2   9      424.29      501.94     69.54 o 
  -9   2   9     2367.00     2351.09    130.82 o 
  -8   2   9      237.07      275.87     49.80 o 
  -7   2   9      152.30       78.26     31.67 o 
  -6   2   9    18955.93    19149.41    540.49 o 
  -5   2   9     2087.54     2401.01    112.57 o 
  -4   2   9     1206.74     1016.12     30.77 o 
  -3   2   9    30044.18    30442.51    797.89 o 
  -2   2   9      174.76      107.53     11.07 o 
  -1   2   9      468.27      413.96     25.71 o 
   0   2   9    11588.47    12184.51    243.97 o 
   1   2   9     1126.70     1376.07     64.72 o 
   2   2   9     5062.46     5224.30    110.92 o 
   3   2   9     2107.37     2165.83     62.57 o 
   4   2   9     1016.40      948.33     62.83 o 
   5   2   9    16366.02    16416.43    372.40 o 
   6   2   9      348.99      340.19     47.55 o 
   7   2   9     2709.42     2725.30    169.61 o 
   8   2   9     9975.57    10288.54    397.74 o 
   9   2   9      107.44       64.03     50.72 o 
 -13   3   9      159.60      191.75     60.71 o 
 -12   3   9     5193.43     5746.67    249.25 o 
 -11   3   9     4683.21     4888.42    217.00 o 
 -10   3   9        9.35      -30.52     27.66 o 
  -9   3   9     3536.96     3680.75    166.85 o 
  -8   3   9     2809.15     2563.84    131.85 o 
  -7   3   9     5190.42     4935.24    191.75 o 
  -6   3   9      119.70       93.18     31.44 o 
  -5   3   9       90.74      147.00     32.82 o 
  -4   3   9    29361.86    32002.55    692.37 o 
  -3   3   9       32.48       41.46      9.57 o 
  -2   3   9      419.97      397.76     23.77 o 
  -1   3   9    48775.75    47711.14    852.61 o 
   0   3   9     7337.49     7698.47    171.31 o 
   1   3   9      954.20     1079.60     49.26 o 
   2   3   9    13574.63    14772.56    449.15 o 
   3   3   9      325.08      479.03     48.14 o 
   4   3   9     3710.11     4043.36    227.96 o 
   5   3   9     1772.54     2056.81    126.63 o 
   6   3   9       55.54       12.51     33.85 o 
   7   3   9     6811.10     7195.10    310.75 o 
   8   3   9       31.20       76.43     51.98 o 
 -12   4   9     2726.11     2927.73    162.61 o 
 -11   4   9        6.57       -5.51     30.64 o 
 -10   4   9     8396.62     8882.22    312.82 o 
  -9   4   9     6294.60     6069.71    233.53 o 
  -8   4   9      594.18      666.49     69.31 o 
  -7   4   9     5795.64     6421.54    232.95 o 
  -6   4   9     3646.69     3638.40    154.00 o 
  -5   4   9     2941.66     2930.90    106.84 o 
  -4   4   9        5.30       25.46     10.96 o 
  -3   4   9     4871.97     4949.47    156.87 o 
  -2   4   9    12589.80    12215.03    640.50 o 
  -1   4   9      109.73       89.97     17.63 o 
   0   4   9      575.28      545.97     37.28 o 
   1   4   9    21543.34    20121.50    579.97 o 
   2   4   9     2719.62     2746.88    145.05 o 
   3   4   9       13.65       56.51     43.61 o 
   4   4   9    12582.23    12888.05    325.33 o 
   5   4   9     1977.52     2345.58    152.85 o 
   6   4   9     1189.80     1263.22    121.07 o 
   7   4   9     1676.97     1710.41    142.98 o 
   8   4   9      277.21      392.35     85.84 o 
 -12   5   9      395.54      389.36     67.93 o 
 -11   5   9     3859.91     3985.76    188.31 o 
 -10   5   9     4891.16     4726.39    203.12 o 
  -9   5   9       12.02       73.33     33.05 o 
  -8   5   9     9806.21     9520.14    319.59 o 
  -7   5   9    13169.63    13495.00    413.23 o 
  -6   5   9     2366.67     2341.56    119.80 o 
  -5   5   9     4893.26     5725.48    135.37 o 
  -4   5   9    11880.31    12616.50    254.61 o 
  -3   5   9     1754.06     1498.47    103.85 o 
  -2   5   9      996.43     1038.68     60.02 o 
  -1   5   9     1249.11     1036.30     49.57 o 
   0   5   9     9959.18    10338.57    334.62 o 
   1   5   9     2683.11     2843.96    148.95 o 
   2   5   9     2586.96     2751.12    153.20 o 
   3   5   9    25956.54    26484.23    556.04 o 
   4   5   9     5747.77     6088.64    268.30 o 
   5   5   9        1.04       34.89     38.21 o 
   6   5   9     4005.40     4014.80    224.46 o 
   7   5   9     1632.32     1993.97    161.46 o 
 -12   6   9       42.27      104.31     43.38 o 
 -11   6   9      414.24      372.49     63.46 o 
 -10   6   9     3369.69     2811.83    148.95 o 
  -9   6   9     2806.99     2846.94    146.89 o 
  -8   6   9     5947.21     5836.87    226.18 o 
  -7   6   9     1410.78     1605.53    101.67 o 
  -6   6   9    12605.88    11880.87    372.84 o 
  -5   6   9     9576.46     9043.85    283.56 o 
  -4   6   9       13.91       -6.20     10.99 o 
  -3   6   9     7817.84     7555.49    174.36 o 
  -2   6   9    11368.49    11459.15    246.89 o 
  -1   6   9     1516.43     1610.46     96.74 o 
   0   6   9      117.68       89.51     33.97 o 
   1   6   9     4906.63     4929.62    217.57 o 
   2   6   9     3829.91     3836.58    195.31 o 
   3   6   9     3722.05     3896.37    204.84 o 
   4   6   9        7.61       93.41     46.82 o 
   5   6   9     9132.12     9558.81    380.64 o 
   6   6   9     2472.50     2303.69    169.72 o 
   7   6   9       99.45       95.82     56.23 o 
 -12   7   9       32.27       64.95     44.30 o 
 -11   7   9     5355.00     5743.11    240.30 o 
 -10   7   9      127.98      169.95     46.71 o 
  -9   7   9     1316.77     1311.76     97.43 o 
  -8   7   9     4024.77     4172.93    184.98 o 
  -7   7   9     5299.14     5298.21    212.07 o 
  -6   7   9     4947.64     4970.70    199.44 o 
  -5   7   9     2656.61     2553.62     83.83 o 
  -4   7   9     3146.83     3307.69    121.12 o 
  -3   7   9    13258.02    13316.98    283.70 o 
  -2   7   9       17.27       24.33     25.13 o 
  -1   7   9     3661.02     3439.76    160.54 o 
   0   7   9     8532.75     9188.84    327.05 o 
   1   7   9       43.53      148.03     49.34 o 
   2   7   9      585.46      524.66     82.97 o 
   3   7   9     2787.53     2909.37    179.82 o 
   4   7   9     3585.92     3693.60    213.44 o 
   5   7   9     2183.15     2139.48    165.71 o 
   6   7   9      100.79      184.07     65.30 o 
 -12   8   9     8476.87     8014.22    307.89 o 
 -11   8   9      786.42      808.22     87.21 o 
 -10   8   9      198.82      172.59     48.43 o 
  -9   8   9     4271.95     4566.42    203.12 o 
  -8   8   9     1046.39      981.15     85.84 o 
  -7   8   9      660.88      659.72     71.26 o 
  -6   8   9     4962.38     5200.56    210.92 o 
  -5   8   9     3477.42     3177.61    153.77 o 
  -4   8   9     8338.13     7904.84    255.16 o 
  -3   8   9       31.31       23.18     22.84 o 
  -2   8   9     4775.95     5124.70    207.48 o 
  -1   8   9    11805.84    12721.33    417.59 o 
   0   8   9      143.07      127.15     45.10 o 
   1   8   9     2298.32     2494.30    159.51 o 
   2   8   9     9137.93     8868.45    355.74 o 
   3   8   9        2.62       20.08     38.21 o 
   4   8   9       49.82       39.02     43.38 o 
   5   8   9     3386.66     3869.98    233.98 o 
 -12   9   9      457.91      627.71     82.85 o 
 -11   9   9      636.98      764.49     86.98 o 
 -10   9   9     4255.84     4065.29    194.97 o 
  -9   9   9     2061.82     2097.14    130.48 o 
  -8   9   9      294.32      241.90     53.59 o 
  -7   9   9    21789.70    20518.21    606.59 o 
  -6   9   9     1165.56     1086.04     89.16 o 
  -5   9   9      630.94      550.56     45.17 o 
  -4   9   9     4270.77     4062.28    127.05 o 
  -3   9   9      234.20      298.71     54.39 o 
  -2   9   9     7150.60     7003.00    270.25 o 
  -1   9   9      565.72      643.54     83.31 o 
   0   9   9     3680.21     4057.37    208.74 o 
   1   9   9    11500.84    12168.44    444.33 o 
   2   9   9      126.18      165.36     60.13 o 
   3   9   9     1885.50     1967.16    191.41 o 
   4   9   9     7937.48     8362.27    370.08 o 
 -11  10   9     3676.43     3694.52    188.77 o 
 -10  10   9      308.26      409.10     69.54 o 
  -9  10   9        3.46       34.66     35.80 o 
  -8  10   9    10795.45     9424.67    337.26 o 
  -7  10   9      755.00      684.85     78.72 o 
  -6  10   9       84.75       36.15     33.28 o 
  -5  10   9     7924.00     8230.65    210.30 o 
  -4  10   9     1586.58     1586.61     78.91 o 
  -3  10   9      146.89      130.02     45.56 o 
  -2  10   9     2541.50     2702.81    157.79 o 
  -1  10   9       59.11       90.54     45.67 o 
   0  10   9     4135.36     4379.03    230.43 o 
   1  10   9      311.51      347.48     77.23 o 
   2  10   9      538.73      538.43     99.03 o 
   3  10   9     8035.00     8937.30    394.07 o 
 -10  11   9      313.33      362.16     67.59 o 
  -9  11   9     4194.62     4455.80    210.92 o 
  -8  11   9      164.19      199.33     53.36 o 
  -7  11   9        4.00       -6.77     28.00 o 
  -6  11   9     6115.37     6634.76    273.12 o 
  -5  11   9     1992.86     1764.92    127.38 o 
  -4  11   9      337.61      324.53     64.15 o 
  -3  11   9     8644.91     8766.89    334.39 o 
  -2  11   9      848.71      880.17    100.64 o 
  -1  11   9      443.32      338.98     79.07 o 
   0  11   9     2525.13     2652.66    182.92 o 
   1  11   9       56.69       76.77     53.82 o 
  -8  12   9     1641.28     1529.91    119.00 o 
  -7  12   9     1728.55     1856.84    135.07 o 
  -6  12   9      328.19      357.80     71.03 o 
  -5  12   9       64.76       65.07     45.44 o 
  -4  12   9     9119.86     9679.65    361.02 o 
  -3  12   9     2410.36     2083.14    149.87 o 
  -2  12   9      427.36      420.46     83.89 o 
  -1  12   9     5299.83     5585.67    277.13 o 
  -2 -12  10     3444.08     3514.48    147.73 o 
  -1 -12  10     1377.95     1487.13    112.69 o 
   0 -12  10        0.62      -35.55     28.80 o 
   1 -12  10     3425.21     3246.98    189.57 o 
   2 -12  10     1044.10     1220.53    120.38 o 
   3 -12  10      468.63      405.08     79.30 o 
   4 -12  10     1039.57     1108.76    113.61 o 
   5 -12  10       73.42       70.80     48.77 o 
  -4 -11  10      694.52      663.37     72.38 o 
  -3 -11  10     1853.45     2023.68    108.34 o 
  -2 -11  10      349.67      443.39     59.18 o 
  -1 -11  10       10.95      -12.39     25.24 o 
   0 -11  10     5161.74     5673.03    180.75 o 
   1 -11  10     3223.95     3577.14    134.06 o 
   2 -11  10        4.49      -26.16     29.61 o 
   3 -11  10     6002.69     6379.55    198.50 o 
   4 -11  10     1803.38     2091.73    142.52 o 
   5 -11  10      661.04      597.25     88.93 o 
   6 -11  10     1401.86     1358.59     91.79 o 
   7 -11  10      165.08      129.56     52.67 o 
  -5 -10  10     2797.38     2996.81    197.95 o 
  -4 -10  10       97.21      142.86     39.73 o 
  -3 -10  10      335.16      293.48     49.28 o 
  -2 -10  10      690.48      801.32     81.30 o 
  -1 -10  10     2344.15     2499.80    112.40 o 
   0 -10  10     2005.55     2147.38    140.52 o 
   1 -10  10        0.81       43.83     23.40 o 
   2 -10  10     6987.21     7631.68    215.47 o 
   3 -10  10     5016.73     5324.26    173.07 o 
   4 -10  10      130.82      194.49     42.11 o 
   5 -10  10     5819.21     5993.22    192.99 o 
   6 -10  10     2404.20     2316.46    114.63 o 
   7 -10  10      224.25      265.95     50.14 o 
   8 -10  10     1190.44     1108.00     89.42 o 
  -7  -9  10      697.08      502.74     92.95 o 
  -6  -9  10     5684.21     5800.82    190.58 o 
  -5  -9  10       87.47       69.45     32.89 o 
  -4  -9  10     1710.09     1698.93    131.28 o 
  -3  -9  10     7984.12     7677.18    215.77 o 
  -2  -9  10       38.02       53.51     33.22 o 
  -1  -9  10      136.65       85.56     60.53 o 
   0  -9  10     3938.71     4338.77    140.07 o 
   1  -9  10     1269.39     1178.66     57.28 o 
   2  -9  10     2306.27     2380.47    102.88 o 
   3  -9  10       49.00       45.80     26.48 o 
   4  -9  10     6889.55     7290.09    209.90 o 
   5  -9  10     6010.14     6046.58    188.71 o 
   6  -9  10        3.71       22.56     28.61 o 
   7  -9  10     3728.16     3841.83    319.30 o 
   8  -9  10     2318.48     2475.22    143.79 o 
   9  -9  10      251.27      313.17     56.18 o 
  -8  -8  10       13.25      -45.90     40.39 o 
  -7  -8  10     2331.22     2315.86    161.34 o 
  -6  -8  10        2.74       41.62     30.58 o 
  -5  -8  10     2478.57     2580.25    113.52 o 
  -4  -8  10     8578.03     9240.46    493.56 o 
  -3  -8  10       25.59       17.67     24.10 o 
  -2  -8  10     1634.80     1659.93     82.55 o 
  -1  -8  10    13677.74    13928.63    346.56 o 
   0  -8  10        0.16       12.52     20.07 o 
   1  -8  10       43.71       25.57     18.48 o 
   2  -8  10     3326.30     3403.05    120.59 o 
   3  -8  10     3362.37     3151.46    118.55 o 
   4  -8  10     2209.43     2245.80    100.83 o 
   5  -8  10       41.77       16.91     25.05 o 
   6  -8  10     4178.72     3791.34    142.64 o 
   7  -8  10     3438.81     3690.81    144.09 o 
   8  -8  10        0.18      -22.73     25.73 o 
   9  -8  10     2269.50     2390.79    120.93 o 
  -9  -7  10     1041.11     1209.28    124.97 o 
  -8  -7  10       43.43       70.92     50.61 o 
  -7  -7  10     2792.01     2683.65    169.26 o 
  -6  -7  10       46.24       81.47     33.26 o 
  -5  -7  10     2666.80     2500.28    105.88 o 
  -4  -7  10       26.84        9.88     21.81 o 
  -3  -7  10     1060.75     1242.33     69.57 o 
  -2  -7  10    13573.45    13926.95    309.26 o 
  -1  -7  10      557.63      684.60     42.85 o 
   0  -7  10     2069.11     2189.66     71.92 o 
   1  -7  10    11346.18    11343.04    258.30 o 
   2  -7  10        5.03       43.66     27.43 o 
   3  -7  10        5.28       21.41     25.36 o 
   4  -7  10     9008.84     8711.74    229.16 o 
   5  -7  10     2071.45     2029.97     94.10 o 
   6  -7  10     2902.62     2825.73    117.63 o 
   7  -7  10      365.23      308.00     50.03 o 
   8  -7  10     2022.08     1772.80    152.51 o 
   9  -7  10     4465.97     4251.82    206.90 o 
  -9  -6  10      608.04      800.87    106.95 o 
  -8  -6  10     5777.12     5652.57    260.26 o 
  -7  -6  10      681.44      801.22     97.77 o 
  -6  -6  10      235.45      196.57     57.49 o 
  -5  -6  10     2050.77     1993.80     90.20 o 
  -4  -6  10      503.55      609.94     83.08 o 
  -3  -6  10    10696.22    11086.45    255.96 o 
  -2  -6  10      784.23      644.71     44.61 o 
  -1  -6  10     1298.45     1409.00     55.20 o 
   0  -6  10    20364.56    21263.86    353.80 o 
   1  -6  10      256.81      335.18     29.47 o 
   2  -6  10     2186.39     1798.38     78.68 o 
   3  -6  10    15126.39    15119.36    337.16 o 
   4  -6  10     2602.27     2799.07    106.69 o 
   5  -6  10        2.74        4.89     42.11 o 
   6  -6  10     3827.79     3506.03    130.38 o 
   7  -6  10      191.48      265.20     58.18 o 
   8  -6  10     2937.67     2709.06    121.24 o 
   9  -6  10      538.20      592.34     65.54 o 
  10  -6  10     1686.13     1940.67    159.91 o 
 -10  -5  10      112.27      183.26     68.97 o 
  -9  -5  10     5295.05     5149.95    247.18 o 
  -8  -5  10     2709.72     2892.27    173.62 o 
  -7  -5  10      114.22      146.77     56.34 o 
  -6  -5  10    14955.66    15089.63    490.00 o 
  -5  -5  10     5615.07     5390.48    155.50 o 
  -4  -5  10      666.82      751.47     78.66 o 
  -3  -5  10     2434.13     2109.87     65.98 o 
  -2  -5  10      752.64      971.73     43.78 o 
  -1  -5  10     8028.55     8707.22    167.29 o 
   0  -5  10      108.09      189.69     23.12 o 
   1  -5  10      347.06      378.49     28.72 o 
   2  -5  10    18339.95    18034.41    487.42 o 
   3  -5  10      167.07      182.70     30.79 o 
   4  -5  10      895.39      951.27     59.56 o 
   5  -5  10    17330.98    16782.05    705.85 o 
   6  -5  10      127.97      171.41     36.23 o 
   7  -5  10        5.06       -2.44     24.24 o 
   8  -5  10     5427.94     5138.73    173.13 o 
   9  -5  10       26.71       33.97     29.46 o 
  10  -5  10     1368.77     1229.60     91.75 o 
 -11  -4  10      961.53     1047.36    120.84 o 
 -10  -4  10     1627.63     1641.33    133.80 o 
  -9  -4  10      868.55      924.23    107.18 o 
  -8  -4  10      430.72      553.80     82.85 o 
  -7  -4  10     7757.76     7854.94    303.64 o 
  -6  -4  10     7482.67     6825.48    270.25 o 
  -5  -4  10       65.77      136.53     27.99 o 
  -4  -4  10    12075.06    12988.00    229.67 o 
  -3  -4  10     4266.57     4067.58     95.00 o 
  -2  -4  10      413.97      389.49     41.25 o 
  -1  -4  10     2661.81     2331.13     65.18 o 
   0  -4  10     1723.49     1806.40     56.07 o 
   1  -4  10     8130.17     9000.27    167.73 o 
   2  -4  10      259.90      236.73     29.11 o 
   3  -4  10        0.39       23.85     18.07 o 
   4  -4  10     7044.60     6783.27    183.15 o 
   5  -4  10     2004.30     2103.21     90.09 o 
   6  -4  10      155.18      198.77     36.65 o 
   7  -4  10    18063.88    17494.14    400.75 o 
   8  -4  10      942.91      929.07    180.05 o 
   9  -4  10       68.32       34.19     32.44 o 
  10  -4  10     3750.62     3498.83    149.04 o 
 -11  -3  10       59.82       56.92     54.85 o 
 -10  -3  10      383.23      324.53     75.39 o 
  -9  -3  10     2943.65     3101.93    178.10 o 
  -8  -3  10     3846.31     3858.96    193.82 o 
  -7  -3  10      327.32      396.48     69.31 o 
  -6  -3  10      174.68      150.56     47.28 o 
  -5  -3  10    19493.80    20048.40    587.31 o 
  -4  -3  10     8684.45     8252.97    156.02 o 
  -3  -3  10     1382.15     1593.68     50.52 o 
  -2  -3  10     6162.84     6436.92    124.86 o 
  -1  -3  10    17361.60    16433.34    270.39 o 
   0  -3  10     5181.06     5255.36    107.50 o 
   1  -3  10     5207.33     4744.71    127.52 o 
   2  -3  10     2081.15     2065.37     76.45 o 
   3  -3  10     5643.28     5959.61    159.59 o 
   4  -3  10      382.16      324.08     37.46 o 
   5  -3  10     1538.20     1662.93    135.98 o 
   6  -3  10    11705.17    10461.04    459.19 o 
   7  -3  10     1816.89     1666.86     89.07 o 
   8  -3  10     1096.85      955.44    103.11 o 
   9  -3  10     7861.44     7413.96    255.73 o 
  10  -3  10     2188.28     2169.80    158.30 o 
 -12  -2  10      335.11      370.77     82.05 o 
 -11  -2  10     2063.70     2214.30    158.48 o 
 -10  -2  10     7069.65     7007.94    293.66 o 
  -9  -2  10      354.65      300.31     68.05 o 
  -8  -2  10      492.12      510.66     74.25 o 
  -7  -2  10    10894.35    10812.05    366.18 o 
  -6  -2  10      917.11      893.13     83.66 o 
  -5  -2  10     7479.55     8698.50    295.61 o 
  -4  -2  10      609.67      615.54     62.08 o 
  -3  -2  10    14398.06    15175.99    249.09 o 
  -2  -2  10    13007.08    12345.47    207.20 o 
  -1  -2  10      626.58      663.61     30.91 o 
   0  -2  10    18085.45    18793.08    366.68 o 
   1  -2  10    16171.35    16199.14    265.16 o 
   2  -2  10     1198.21     1004.45     37.65 o 
   3  -2  10     8714.55     8319.35    202.82 o 
   4  -2  10     8841.50     8498.61    213.02 o 
   5  -2  10     1896.43     2092.39     90.24 o 
   6  -2  10        8.24       83.19     45.56 o 
   7  -2  10      104.26      130.08     35.95 o 
   8  -2  10     5627.86     5270.06    177.65 o 
   9  -2  10     2998.79     3119.09    137.65 o 
  10  -2  10       10.19       13.89     41.77 o 
 -12  -1  10     1102.14     1180.48    121.18 o 
 -11  -1  10     6710.65     7283.58    303.98 o 
 -10  -1  10      495.34      445.71     76.54 o 
  -9  -1  10     2271.72     2132.48    138.16 o 
  -8  -1  10    11058.21    11173.98    376.51 o 
  -7  -1  10      361.93      286.77     54.85 o 
  -6  -1  10       24.05      122.79     40.16 o 
  -5  -1  10     9934.49     9264.93    303.87 o 
  -4  -1  10      490.16      257.39     42.80 o 
  -3  -1  10      116.79      131.51     32.36 o 
  -2  -1  10     3476.67     3914.04    147.00 o 
  -1  -1  10    15024.51    15343.93    247.40 o 
   0  -1  10    12994.66    12887.55    214.31 o 
   1  -1  10     2776.09     2889.03     67.44 o 
   2  -1  10    16617.83    16746.63    273.74 o 
   3  -1  10    14768.14    14547.89    318.55 o 
   4  -1  10      176.59      184.62     31.18 o 
   5  -1  10     3914.49     3966.53    133.77 o 
   6  -1  10     5205.11     5113.29    162.95 o 
   7  -1  10     1027.73      920.15     76.71 o 
   8  -1  10      330.90      349.78     53.14 o 
   9  -1  10      966.44      953.64    108.56 o 
 -12   0  10     1582.14     1634.91    133.57 o 
 -11   0  10      321.75      318.44     71.84 o 
 -10   0  10     1050.50     1208.25    105.46 o 
  -9   0  10    19835.92    20362.94    610.03 o 
  -8   0  10     1022.12      863.64     82.51 o 
  -7   0  10     3969.21     4094.67    179.36 o 
  -6   0  10    18503.46    17943.12    520.76 o 
  -5   0  10       39.47       41.54     23.98 o 
  -4   0  10     1727.18     2228.19    106.84 o 
  -3   0  10    25080.21    23299.97    627.48 o 
  -2   0  10     1576.67     1458.18     76.54 o 
  -1   0  10     7373.01     7961.17    160.65 o 
   0   0  10     9241.76     9261.81    162.56 o 
   1   0  10     2447.77     2611.17     63.90 o 
   2   0  10     9292.36     9145.70    283.68 o 
   3   0  10     1087.52     1073.68     59.66 o 
   4   0  10     5874.91     5876.34    210.80 o 
   5   0  10    16189.01    15315.84    351.31 o 
   6   0  10      597.58      553.74     72.52 o 
   7   0  10     7357.88     7314.87    216.07 o 
   8   0  10     6786.07     6444.22    203.76 o 
   9   0  10      273.61      413.35     84.57 o 
 -12   1  10     3957.82     4194.62    217.12 o 
 -11   1  10       54.80       66.56     45.79 o 
 -10   1  10     1481.04     1196.66    100.41 o 
  -9   1  10     3728.93     3740.53    179.82 o 
  -8   1  10      147.32      115.21     39.02 o 
  -7   1  10    10510.83    10198.00    331.53 o 
  -6   1  10      102.15      117.05     34.89 o 
  -5   1  10     3745.87     3346.12    142.18 o 
  -4   1  10    30814.71    31241.43    826.92 o 
  -3   1  10     1994.46     1933.04     93.64 o 
  -2   1  10     1477.11     1437.99     75.62 o 
  -1   1  10    25342.34    24034.78    440.41 o 
   0   1  10      111.11      190.18     28.69 o 
   1   1  10      489.53      380.73     29.27 o 
   2   1  10     4455.34     4662.13    100.45 o 
   3   1  10     3423.38     3540.27    119.13 o 
   4   1  10     9076.80     9175.47    234.77 o 
   5   1  10       49.33       68.95     27.37 o 
   6   1  10     8840.78     8863.92    241.16 o 
   7   1  10     9009.19     8803.52    245.88 o 
   8   1  10      313.30      251.66     69.66 o 
   9   1  10     1279.13      898.41    116.82 o 
 -13   2  10     5491.26     5965.97    270.25 o 
 -12   2  10     1703.88     1939.35    140.00 o 
 -11   2  10       43.78       87.90     48.89 o 
 -10   2  10     3906.58     4091.11    193.36 o 
  -9   2  10     2719.78     2683.65    143.90 o 
  -8   2  10     3635.59     3370.45    157.21 o 
  -7   2  10     1850.94     1666.92    100.98 o 
  -6   2  10      316.41      367.67     49.92 o 
  -4   2  10      894.09      998.13     68.28 o 
  -3   2  10       27.39       34.66     20.20 o 
  -2   2  10    27271.48    31316.94    820.38 o 
  -1   2  10     1461.29     1571.40     51.88 o 
   0   2  10      184.24      126.48     18.85 o 
   1   2  10    18459.11    17089.01    334.84 o 
   2   2  10      679.79      692.43     56.07 o 
   3   2  10     1719.20     1766.47     83.02 o 
   4   2  10     1062.51     1077.16     69.03 o 
   5   2  10     2891.52     2878.60    170.98 o 
   6   2  10     4744.42     4687.27    161.21 o 
   7   2  10       49.27       42.92     39.59 o 
   8   2  10     3678.16     3819.49    216.20 o 
 -13   3  10     1137.17     1248.18    117.74 o 
 -12   3  10        2.31      -13.20     39.71 o 
 -11   3  10     4477.12     4152.50    198.53 o 
 -10   3  10     5495.13     5461.62    226.64 o 
  -9   3  10       43.32       26.28     30.98 o 
  -8   3  10     8196.79     9469.42    320.39 o 
  -7   3  10     2734.14     2672.86    132.89 o 
  -5   3  10      594.66      581.35     57.38 o 
  -4   3  10     1911.14     2203.17    109.25 o 
  -3   3  10    17926.93    17418.80    488.97 o 
  -2   3  10      656.85      588.71     29.89 o 
  -1   3  10       11.52       40.41     14.80 o 
   0   3  10    20449.04    21678.23    415.45 o 
   1   3  10     6673.55     7335.42    170.95 o 
   2   3  10     3471.61     3150.38     83.47 o 
   3   3  10    16130.42    15899.52    367.85 o 
   4   3  10      145.05      183.10     36.87 o 
   5   3  10      839.81      966.17     71.20 o 
   6   3  10     4900.12     4765.18    234.79 o 
   7   3  10       32.44       14.46     38.67 o 
   8   3  10     4108.33     3994.37    229.97 o 
 -13   4  10      425.74      286.08     71.61 o 
 -12   4  10     2911.03     3067.04    172.36 o 
 -11   4  10     1647.45     1839.05    123.59 o 
 -10   4  10        0.45      -36.03     26.51 o 
  -9   4  10    10406.89     9996.14    340.13 o 
  -8   4  10    10148.05    10243.44    340.13 o 
  -7   4  10      952.49      907.71     76.31 o 
  -6   4  10     9651.43    10582.88    338.98 o 
  -5   4  10    13663.55    12808.77    390.17 o 
  -4   4  10     2363.03     2542.38    119.46 o 
  -3   4  10      684.23      889.92     65.98 o 
  -2   4  10      266.78      308.51     25.19 o 
  -1   4  10    12840.31    12940.16    264.89 o 
   0   4  10     1786.44     1871.40     69.67 o 
   1   4  10      464.74      488.23     38.29 o 
   2   4  10    24008.38    24420.43    702.87 o 
   3   4  10     1707.59     1865.32    136.33 o 
   4   4  10       24.87        9.71     22.32 o 
   5   4  10    14135.08    13706.50    474.17 o 
   6   4  10     1099.05     1118.28    116.25 o 
   7   4  10       20.45       43.72     45.21 o 
 -13   5  10      147.39       96.16     57.95 o 
 -12   5  10      116.61       30.87     42.46 o 
 -11   5  10     2111.92     2263.53    137.93 o 
 -10   5  10     1728.02     1622.74    112.34 o 
  -9   5  10     3326.74     3446.07    166.39 o 
  -8   5  10      414.19      426.89     60.48 o 
  -7   5  10    11738.84    11255.57    363.20 o 
  -6   5  10    12877.57    14519.76    441.46 o 
  -5   5  10      184.90      154.23     38.21 o 
  -4   5  10     5645.51     5579.59    205.87 o 
  -3   5  10    15290.98    15324.99    446.62 o 
  -2   5  10     1154.20     1193.04     51.38 o 
  -1   5  10     1548.65     1580.68     63.36 o 
   0   5  10     1198.57     1333.05     61.71 o 
   1   5  10     3623.31     3896.14    181.43 o 
   2   5  10     1814.50     2159.22    137.82 o 
   3   5  10        7.00       30.26     25.29 o 
   4   5  10    14594.03    14529.29    493.90 o 
   5   5  10     5319.39     5400.80    260.03 o 
   6   5  10       18.98       32.59     44.98 o 
   7   5  10     3670.18     3489.11    219.41 o 
 -12   6  10     5214.24     5234.87    234.33 o 
 -11   6  10       63.51       86.41     41.43 o 
 -10   6  10       52.41       42.92     36.38 o 
  -9   6  10     5540.16     5374.87    222.85 o 
  -8   6  10     5457.86     5635.25    225.26 o 
  -7   6  10     5815.00     6325.03    241.44 o 
  -6   6  10      173.20      239.95     46.59 o 
  -5   6  10     2666.05     2575.32    129.79 o 
  -4   6  10    16090.19    16291.68    479.33 o 
  -3   6  10       38.40       18.82     22.49 o 
  -2   6  10     5717.50     6114.75    153.28 o 
  -1   6  10     9834.58     9664.97    222.41 o 
   0   6  10      208.02      207.94     46.71 o 
   1   6  10     1227.00     1178.76     99.84 o 
   2   6  10     4214.67     4600.05    218.95 o 
   3   6  10     9018.50     9027.77    248.26 o 
   4   6  10     1507.62     2095.42    154.34 o 
   5   6  10        0.91       57.03     43.72 o 
   6   6  10     6094.89     6458.49    307.54 o 
 -12   7  10      146.90       96.62     48.08 o 
 -11   7  10     1986.29     1975.84    131.74 o 
 -10   7  10     7022.68     7303.89    281.49 o 
  -9   7  10      349.20      398.54     64.38 o 
  -8   7  10       33.11       54.97     33.51 o 
  -7   7  10     3117.57     3050.06    152.39 o 
  -6   7  10      988.75      967.38     80.44 o 
  -5   7  10     9150.49     8920.89    304.10 o 
  -4   7  10     1142.81     1290.53     92.26 o 
  -3   7  10     6978.78     7215.07    260.61 o 
  -2   7  10    11115.76    11759.65    262.17 o 
  -1   7  10      236.64      296.41     51.18 o 
   0   7  10     5556.05     5872.56    241.67 o 
   1   7  10    12941.28    13012.69    441.80 o 
   2   7  10      267.33      272.66     67.25 o 
   3   7  10      107.11       21.80     41.08 o 
   4   7  10     4568.74     4637.46    246.49 o 
   5   7  10     2001.69     1810.02    155.95 o 
 -12   8  10     1341.72     1415.27    115.79 o 
 -11   8  10     7573.07     7563.35    295.38 o 
 -10   8  10     1267.38     1400.58    111.20 o 
  -9   8  10     1510.47     1428.00    107.75 o 
  -8   8  10    10228.14    10345.23    355.62 o 
  -7   8  10       74.38       41.43     31.44 o 
  -6   8  10        3.68       -0.11     24.90 o 
  -5   8  10     1884.56     1669.45    107.75 o 
  -4   8  10     2531.67     2741.60    143.90 o 
  -3   8  10     7642.54     7512.74    278.05 o 
  -2   8  10     2286.54     2551.91    134.61 o 
  -1   8  10     2780.00     3044.21    159.97 o 
   0   8  10    11576.10    11564.72    402.79 o 
   1   8  10       76.50       77.46     46.02 o 
   2   8  10     3335.01     3228.39    194.05 o 
   3   8  10     9130.41     9731.75    392.69 o 
   4   8  10        2.47        0.80     42.57 o 
 -11   9  10      306.51      236.97     59.90 o 
 -10   9  10      414.21      413.80     70.57 o 
  -9   9  10    10986.82    10907.64    380.18 o 
  -8   9  10      487.25      469.69     69.31 o 
  -7   9  10     2250.41     2101.73    129.21 o 
  -6   9  10    14543.98    14325.14    456.49 o 
  -5   9  10       91.65      105.12     38.44 o 
  -4   9  10      138.46      130.82     44.98 o 
  -3   9  10     3856.68     4102.81    193.36 o 
  -2   9  10       55.75       63.80     33.39 o 
  -1   9  10     2083.10     2126.28    139.66 o 
   0   9  10      664.92      586.17     87.21 o 
   1   9  10     2262.81     2386.66    164.79 o 
   2   9  10     7923.01     8555.97    361.48 o 
   3   9  10       93.99      144.56     85.38 o 
 -10  10  10     3533.44     3941.47    199.44 o 
  -9  10  10       31.34       23.87     34.31 o 
  -8  10  10     1117.20     1097.97    100.87 o 
  -7  10  10     5901.07     5680.23    240.64 o 
  -6  10  10      723.41      849.64     89.97 o 
  -5  10  10       30.18       57.72     36.03 o 
  -4  10  10     6412.02     7004.03    283.10 o 
  -2  10  10        7.44       74.36     39.93 o 
  -1  10  10     7005.86     7414.86    305.13 o 
   0  10  10        0.07       -5.85     36.49 o 
   1  10  10     2662.18     2760.30    184.98 o 
   2  10  10     1214.01     1098.09    131.51 o 
  -9  11  10      502.58      587.43     83.77 o 
  -8  11  10     1536.95     1568.00    120.03 o 
  -7  11  10      128.58      110.39     46.48 o 
  -6  11  10       21.47       20.77     34.89 o 
  -5  11  10     6968.10     7110.30    293.66 o 
  -4  11  10     1055.55     1356.17    117.05 o 
  -1  11  10      905.71      935.59    112.34 o 
   0  11  10      266.14      381.90     85.38 o 
  -8  12  10      841.63      859.85     97.54 o 
  -7  12  10     1095.64     1154.66    110.05 o 
  -6  12  10     2760.39     2869.32    173.97 o 
  -5  12  10       22.02       64.15     46.82 o 
  -4  12  10       22.94       50.38     45.56 o 
  -1 -12  11     3308.49     3719.02    149.45 o 
   0 -12  11      834.40      846.77     74.97 o 
   1 -12  11        4.05       22.61     38.79 o 
   2 -12  11     4343.72     5017.64    245.69 o 
   3 -12  11     1184.86     1102.33    113.61 o 
   4 -12  11       47.46       19.39     44.30 o 
  -3 -11  11      642.15      583.30     67.29 o 
  -2 -11  11     1359.48     1288.42     86.18 o 
  -1 -11  11      192.43      163.14     60.48 o 
   0 -11  11       28.97       48.84     43.21 o 
   1 -11  11     5907.02     6618.32    196.16 o 
   2 -11  11     2425.43     2596.83    118.57 o 
   3 -11  11      359.29      377.93     56.94 o 
   4 -11  11     6804.96     7661.02    588.23 o 
   5 -11  11     1738.95     1599.83    212.47 o 
   6 -11  11      103.76      161.95     47.38 o 
  -5 -10  11     2831.72     3015.17    192.33 o 
  -4 -10  11     3137.88     2935.99    185.21 o 
  -3 -10  11      243.35      215.33     77.40 o 
  -2 -10  11     1067.94     1113.26    146.77 o 
  -1 -10  11     1650.70     1487.93     84.20 o 
   0 -10  11     1486.06     1726.18     88.31 o 
   1 -10  11      381.41      433.49     75.16 o 
   2 -10  11        1.62      -12.58     25.15 o 
   3 -10  11     7602.02     7991.22    340.65 o 
   4 -10  11     3328.25     3397.87    135.66 o 
   5 -10  11      201.35      158.50     41.14 o 
   6 -10  11     4846.82     5410.60    187.63 o 
   7 -10  11     1822.99     2039.54    129.50 o 
  -6  -9  11     2792.80     2910.86    185.56 o 
  -5  -9  11     6370.96     6038.84    276.79 o 
  -4  -9  11       22.38      -32.36     40.05 o 
  -3  -9  11     2354.97     2714.19    116.34 o 
  -2  -9  11     4431.82     4576.62    221.76 o 
  -1  -9  11       18.21       68.60     30.57 o 
   0  -9  11      582.37      747.19     75.91 o 
   1  -9  11     3313.39     3349.17     99.74 o 
   2  -9  11     1503.50     1721.66     87.77 o 
   3  -9  11      752.10      769.07     64.49 o 
   4  -9  11       44.74       34.58     30.38 o 
   5  -9  11     5161.56     5195.63    175.63 o 
   6  -9  11     2349.15     2420.54    114.87 o 
   7  -9  11        5.49       16.16     29.06 o 
   8  -9  11     2648.94     2624.79    129.14 o 
  -7  -8  11      261.48      264.51     73.56 o 
  -6  -8  11     2163.52     2325.61    160.54 o 
  -5  -8  11       56.78       26.16     44.52 o 
  -4  -8  11     2444.70     2145.91    149.87 o 
  -3  -8  11     4925.74     5115.66    160.39 o 
  -2  -8  11      156.60      165.85     51.01 o 
  -1  -8  11     4390.76     4586.17    168.06 o 
   0  -8  11     9700.02    10081.80    285.32 o 
   1  -8  11       66.23       37.31     20.47 o 
   2  -8  11     1008.58     1195.65     83.48 o 
   3  -8  11     7058.30     7554.39    209.85 o 
   4  -8  11     1444.42     1794.05     90.38 o 
   5  -8  11     1553.85     1482.84     86.04 o 
   6  -8  11       60.16       47.96     36.09 o 
   7  -8  11     2242.59     2254.61    111.74 o 
   8  -8  11     3230.19     2862.61    130.97 o 
  -8  -7  11      695.82      606.82     97.54 o 
  -7  -7  11      154.53      132.43     58.30 o 
  -6  -7  11     2487.39     2097.60    149.98 o 
  -5  -7  11        9.09       16.30     42.34 o 
  -4  -7  11     4187.06     4411.04    213.67 o 
  -3  -7  11     1011.61      899.85     60.96 o 
  -2  -7  11     2082.19     2233.27     91.45 o 
  -1  -7  11    19717.07    20514.46    350.78 o 
   0  -7  11      476.36      471.59     37.25 o 
   1  -7  11     4074.39     4694.16    133.97 o 
   2  -7  11    12773.09    13189.67    306.94 o 
   3  -7  11      188.37      259.62     62.25 o 
   4  -7  11      818.12      847.31     73.56 o 
   5  -7  11     2047.79     2082.01    156.12 o 
   6  -7  11      975.63      982.22     73.25 o 
   7  -7  11     1074.13     1012.54     77.72 o 
   8  -7  11      354.78      332.99     54.43 o 
   9  -7  11     1631.59     1467.49     97.23 o 
  -9  -6  11     1151.13     1109.33    120.38 o 
  -8  -6  11      512.59      545.43     91.23 o 
  -7  -6  11     7513.49     7626.81    313.74 o 
  -6  -6  11     2077.22     2169.66    147.23 o 
  -5  -6  11     2496.36     2306.79    147.80 o 
  -4  -6  11     6629.55     6242.41    258.54 o 
  -3  -6  11       98.89      127.52     29.13 o 
  -2  -6  11     4523.86     4715.15    118.93 o 
  -1  -6  11      129.75      179.23     38.62 o 
   0  -6  11     2126.94     2237.07     71.63 o 
   1  -6  11    13244.10    13422.67    242.87 o 
   2  -6  11      634.86      539.45     50.15 o 
   3  -6  11     3022.28     3266.42    222.62 o 
   4  -6  11    17274.90    17386.04    388.07 o 
   5  -6  11       18.56      -22.67     18.15 o 
   6  -6  11       21.40       26.77     26.97 o 
   7  -6  11     3986.66     4240.35    153.79 o 
   8  -6  11        1.67       25.68     29.20 o 
   9  -6  11      171.27      208.91     48.71 o 
 -10  -5  11        9.37        0.80     47.85 o 
  -9  -5  11       56.26       41.89     52.67 o 
  -8  -5  11     7827.54     7880.99    322.12 o 
  -7  -5  11     5398.47     5092.69    239.26 o 
  -6  -5  11       19.31       45.10     45.79 o 
  -5  -5  11    15772.12    15253.39    489.77 o 
  -4  -5  11     2433.87     2097.60    132.54 o 
  -3  -5  11      102.05      129.29     30.81 o 
  -2  -5  11     3476.61     3494.44     90.28 o 
  -1  -5  11     2276.76     2507.44    102.34 o 
   0  -5  11     3910.58     4478.39    139.36 o 
   1  -5  11     3102.92     3159.86    105.19 o 
   2  -5  11      126.84      150.98     28.92 o 
   3  -5  11    18005.68    16332.51    735.35 o 
   4  -5  11      715.32      657.18     53.42 o 
   5  -5  11       37.71       31.53     25.83 o 
   6  -5  11    15281.67    14770.50    349.89 o 
   7  -5  11       34.70       57.30     29.70 o 
   8  -5  11      147.40       87.25     39.42 o 
   9  -5  11     5154.28     5195.62    184.03 o 
 -10  -4  11     1030.19     1011.56    118.08 o 
  -9  -4  11     2290.02     2331.12    156.98 o 
  -8  -4  11      162.07      257.51     65.07 o 
  -7  -4  11     1352.95     1311.76    112.12 o 
  -6  -4  11    17103.88    18337.87    567.69 o 
  -5  -4  11     1641.82     1738.64    122.33 o 
  -4  -4  11      268.50      238.14     50.21 o 
  -3  -4  11    10199.67    10601.82    249.95 o 
  -2  -4  11     6283.83     6562.93    175.67 o 
  -1  -4  11     2980.20     2612.98     70.89 o 
   0  -4  11    16499.43    16160.43    273.80 o 
   1  -4  11     3009.97     3399.35     84.82 o 
   2  -4  11     3240.33     3235.15    229.85 o 
   3  -4  11      123.90      135.90     28.05 o 
   4  -4  11      792.63      589.20     60.71 o 
   5  -4  11     9684.22     9481.29    433.71 o 
   6  -4  11        3.25       39.45     29.95 o 
   7  -4  11     1696.95     1912.67    134.09 o 
   8  -4  11    12811.55    13015.29    332.56 o 
   9  -4  11      395.22      395.88     60.22 o 
 -11  -3  11     3539.46     3432.30    203.92 o 
 -10  -3  11        0.01       50.72     47.62 o 
  -9  -3  11     1255.83     1459.56    126.69 o 
  -8  -3  11     3949.90     4126.22    206.90 o 
  -7  -3  11     1411.72     1259.89    106.84 o 
  -6  -3  11      192.11      154.23     51.07 o 
  -5  -3  11     1987.44     2193.87    131.28 o 
  -4  -3  11    12538.30    12512.20    359.30 o 
  -3  -3  11     7015.66     7203.95    184.14 o 
  -2  -3  11      119.46      262.35     46.99 o 
  -1  -3  11    23050.68    23432.96    373.48 o 
   0  -3  11     6457.66     6430.68    127.22 o 
   1  -3  11       42.51       26.24     18.43 o 
   2  -3  11     7448.92     6644.86    267.03 o 
   3  -3  11     1487.17     1573.56     70.56 o 
   4  -3  11     4619.12     4502.03    139.40 o 
   5  -3  11       62.64       65.50     25.72 o 
   6  -3  11        2.94        3.39     31.96 o 
   7  -3  11     8431.43     8347.24    374.79 o 
   8  -3  11      834.24      702.06     94.33 o 
   9  -3  11       57.34       77.34     69.83 o 
 -11  -2  11        1.30       34.31     50.03 o 
 -10  -2  11     3113.47     3303.55    189.00 o 
  -9  -2  11    11201.43    11222.41    399.00 o 
  -8  -2  11       18.19       84.57     44.98 o 
  -7  -2  11      464.99      523.05     73.44 o 
  -6  -2  11     6544.48     6278.44    244.08 o 
  -5  -2  11     2188.74     2200.19    123.13 o 
  -4  -2  11      256.83      374.33     53.82 o 
  -3  -2  11      932.86     1072.48     57.42 o 
  -2  -2  11    18192.71    18675.72    387.83 o 
  -1  -2  11     2324.31     2664.87    162.72 o 
   0  -2  11     2683.32     2965.70     70.59 o 
   1  -2  11    20410.31    19912.30    424.33 o 
   2  -2  11     6649.28     6611.50    168.78 o 
   3  -2  11       38.39       83.73     23.51 o 
   4  -2  11     7270.88     6955.41    188.85 o 
   5  -2  11     6979.47     7092.51    198.76 o 
   6  -2  11      922.49      921.56     66.92 o 
   7  -2  11      948.37      721.42     65.90 o 
   8  -2  11     2260.92     2130.12    109.13 o 
   9  -2  11     5199.43     5345.77    189.63 o 
 -12  -1  11      397.43      591.90     97.20 o 
 -11  -1  11      814.27      899.33    108.10 o 
 -10  -1  11     4830.52     4702.41    228.02 o 
  -9  -1  11      164.02      109.48     48.89 o 
  -8  -1  11     4508.10     4551.73    206.67 o 
  -7  -1  11     5595.38     5505.92    224.00 o 
  -6  -1  11       31.76      -15.61     26.74 o 
  -5  -1  11      780.47      816.82     71.95 o 
  -4  -1  11     7903.55     7784.14    262.10 o 
  -3  -1  11      537.00      476.00     51.87 o 
  -2  -1  11      535.11      712.85     58.30 o 
  -1  -1  11     8218.16     8139.98    193.61 o 
   0  -1  11     8057.34     7366.09    135.73 o 
   1  -1  11     7484.08     7852.18    164.92 o 
   2  -1  11      375.25      363.83     45.61 o 
   3  -1  11     8820.86     9009.59    222.95 o 
   4  -1  11    10337.62    10911.50    264.89 o 
   5  -1  11       17.17       41.73     44.47 o 
   6  -1  11     7529.04     7852.89    221.83 o 
   7  -1  11     9473.45     9280.74    257.52 o 
   8  -1  11      529.67      510.33     64.36 o 
   9  -1  11     1482.98     1820.46    143.79 o 
 -12   0  11        4.57       39.25     49.46 o 
 -11   0  11     1213.72     1047.36    111.43 o 
 -10   0  11     1234.02     1101.76    104.54 o 
  -9   0  11     1314.01     1377.40    107.87 o 
  -8   0  11     7945.86     8337.83    303.30 o 
  -7   0  11       23.48       19.05     30.87 o 
  -6   0  11     1558.51     1685.74    105.00 o 
  -5   0  11    16197.25    17021.98    493.21 o 
  -4   0  11     1298.00     1155.35     77.69 o 
  -3   0  11     6175.81     6743.43    224.57 o 
  -2   0  11    18798.61    19159.86    524.89 o 
  -1   0  11      338.94      372.26     38.67 o 
   0   0  11      284.79      364.91     28.67 o 
   1   0  11     5278.29     5623.82    113.53 o 
   2   0  11     7350.73     7089.36    255.16 o 
   3   0  11     4198.66     3993.54    141.09 o 
   4   0  11       28.09       66.75     25.92 o 
   5   0  11    10725.34    10340.50    891.24 o 
   6   0  11    10179.56     9845.38    262.97 o 
   7   0  11      277.60      226.09    104.77 o 
   8   0  11     4227.95     4643.42    170.31 o 
   9   0  11     4402.40     4847.69    250.16 o 
 -12   1  11       14.55       38.44     45.56 o 
 -11   1  11     4417.29     4559.54    220.33 o 
 -10   1  11      601.79      543.36     77.23 o 
  -9   1  11     3187.91     3390.99    172.71 o 
  -8   1  11     2575.92     2601.37    142.18 o 
  -7   1  11       32.90        6.08     27.20 o 
  -6   1  11     6614.59     6601.13    236.62 o 
  -5   1  11      297.56      345.07     48.54 o 
  -4   1  11     5026.81     4662.59    175.80 o 
  -3   1  11    26202.30    26348.65    706.20 o 
  -2   1  11     2002.72     2022.66     95.36 o 
  -1   1  11      961.97     1041.51     64.03 o 
   0   1  11    16466.61    16303.90    315.12 o 
   1   1  11       91.22       56.94     14.03 o 
   2   1  11       79.18      145.86     28.34 o 
   3   1  11     1528.01     1698.53     83.14 o 
   4   1  11     1922.35     2148.04     96.22 o 
   5   1  11     5572.59     5657.30    177.61 o 
   6   1  11      768.20      714.75     65.44 o 
   7   1  11     5366.60     5622.47    234.62 o 
   8   1  11     7276.95     7205.89    315.57 o 
 -12   2  11     4855.23     5291.90    245.46 o 
 -11   2  11     2413.95     2364.51    149.64 o 
 -10   2  11        2.33       10.90     36.72 o 
  -9   2  11     5945.18     6319.53    250.05 o 
  -8   2  11      695.39      667.64     73.21 o 
  -7   2  11      574.10      542.90     63.00 o 
  -6   2  11     5401.43     4742.46    188.54 o 
  -5   2  11      633.88      815.33     68.74 o 
  -4   2  11     5852.82     6049.05    212.75 o 
  -3   2  11        8.95       20.43     17.79 o 
  -2   2  11     1120.78      695.07     53.93 o 
  -1   2  11    26285.44    28239.80    745.10 o 
   0   2  11     3408.94     3728.05     99.73 o 
   1   2  11     4122.42     4787.26    122.06 o 
   2   2  11    11274.86    11942.56    368.95 o 
   3   2  11        7.52       52.71     24.06 o 
   4   2  11      636.54      647.88     59.09 o 
   5   2  11     4628.26     4894.51    165.32 o 
   6   2  11      142.19      251.31     68.97 o 
   7   2  11     2460.94     2397.56    162.72 o 
   8   2  11      229.56      214.36     69.89 o 
 -12   3  11     1110.44     1193.79    111.31 o 
 -11   3  11       78.81      103.28     48.20 o 
 -10   3  11     5988.84     5507.06    231.69 o 
  -9   3  11     4498.22     4576.64    199.67 o 
  -8   3  11       37.53       61.97     35.57 o 
  -7   3  11     9594.69     9716.83    324.53 o 
  -6   3  11     1965.12     2009.12    112.69 o 
  -5   3  11     3304.00     3220.58    144.48 o 
  -4   3  11     8023.98     7721.60    257.74 o 
  -3   3  11      939.32      764.15     62.77 o 
  -2   3  11    11054.46    11445.72    342.20 o 
  -1   3  11      922.80      898.07     62.77 o 
   0   3  11     2799.29     2273.63     96.51 o 
   1   3  11    20738.26    20240.05    398.24 o 
   2   3  11     2789.13     2704.16     77.35 o 
   3   3  11      924.56      939.06     67.36 o 
   4   3  11    15723.12    16891.31    559.71 o 
   5   3  11     1415.35     1360.48     84.85 o 
   6   3  11        1.02       -0.11     34.31 o 
   7   3  11     4268.72     4159.16    230.77 o 
   8   3  11       35.60      -11.59     44.18 o 
 -12   4  11      144.14       62.77     47.51 o 
 -11   4  11     2470.74     2561.66    153.08 o 
 -10   4  11     1874.35     1597.96    114.07 o 
  -9   4  11      109.67       31.56     35.69 o 
  -8   4  11    10973.88     9784.88    333.02 o 
  -7   4  11     5739.55     5932.69    227.90 o 
  -6   4  11       94.75       46.71     28.92 o 
  -5   4  11    13233.45    13905.83    421.84 o 
  -4   4  11    14426.93    15956.26    466.94 o 
  -3   4  11      539.67      447.31     50.95 o 
  -2   4  11     9056.93     8468.53    272.54 o 
  -1   4  11        9.76       29.95     20.43 o 
   0   4  11     9766.74     9987.03    221.32 o 
   1   4  11       73.89      108.82     23.73 o 
   2   4  11     2407.60     2498.27     89.62 o 
   3   4  11    14318.11    14666.78    349.33 o 
   4   4  11     1725.53     1716.10     93.54 o 
   5   4  11     1118.62     1103.48    114.07 o 
   6   4  11     6832.92     7015.51    312.71 o 
   7   4  11      875.63      842.87    114.87 o 
 -12   5  11       36.65       12.74     39.59 o 
 -11   5  11        5.35       45.56     40.16 o 
 -10   5  11     6415.60     6349.13    256.13 o 
  -9   5  11     2140.70     2132.02    130.36 o 
  -8   5  11     1041.79      973.35     83.89 o 
  -7   5  11      339.49      370.54     57.72 o 
  -6   5  11    11110.12    11622.10    373.87 o 
  -5   5  11    10888.96    11167.90    356.43 o 
  -4   5  11       54.38       16.98     23.30 o 
  -3   5  11    13975.35    13816.78    413.57 o 
  -2   5  11     4802.70     5290.75    196.92 o 
  -1   5  11      853.60      876.49     68.85 o 
   0   5  11     2027.82     1828.26    124.62 o 
   1   5  11      364.26      468.48     42.26 o 
   2   5  11    13022.50    13776.04    456.61 o 
   3   5  11       49.82      105.28     32.07 o 
   4   5  11      237.37      235.94     66.90 o 
   5   5  11     9139.91     8902.07    362.51 o 
   6   5  11      761.29      920.56    117.16 o 
 -12   6  11     1338.60     1297.87    111.20 o 
 -11   6  11     5218.08     5480.67    239.15 o 
 -10   6  11       88.29       73.21     42.34 o 
  -9   6  11     1336.57     1452.22    109.93 o 
  -8   6  11     1712.70     1922.60    122.67 o 
  -7   6  11     1083.45     1175.89     91.80 o 
  -6   6  11     6055.16     5758.38    225.26 o 
  -5   6  11     2199.09     2477.55    131.05 o 
  -4   6  11     4816.16     4761.05    191.98 o 
  -3   6  11    10051.63     9966.19    325.44 o 
  -2   6  11      149.19      228.13     44.41 o 
  -1   6  11     7394.29     8050.48    277.36 o 
   0   6  11     5421.50     5759.89    158.69 o 
   1   6  11      587.06      731.10     85.61 o 
   2   6  11     2116.49     2163.92    145.16 o 
   3   6  11     3814.15     4064.02    151.05 o 
   4   6  11     5807.50     6179.07    287.46 o 
   5   6  11       11.40       32.36     40.28 o 
   6   6  11        5.96       -2.30     37.18 o 
 -12   7  11     4383.40     4502.85    217.23 o 
 -11   7  11      214.72      308.35     64.49 o 
 -10   7  11     1542.51     1639.04    118.31 o 
  -9   7  11    12186.69    12313.26    413.35 o 
  -8   7  11      245.43      325.90     62.20 o 
  -7   7  11        2.62        4.59     25.93 o 
  -6   7  11     7754.39     7300.10    270.71 o 
  -5   7  11     4189.53     4283.21    185.67 o 
  -4   7  11     3324.26     3641.96    166.51 o 
  -3   7  11       77.30      104.54     38.44 o 
  -2   7  11    10616.45    10290.60    343.92 o 
  -1   7  11     5816.49     6370.59    244.89 o 
   0   7  11        1.06       28.92     31.10 o 
   1   7  11     6050.95     6567.79    194.99 o 
   2   7  11     8751.95     8251.53    334.39 o 
   3   7  11      491.83      559.31     92.03 o 
   4   7  11     1226.37     1326.79    135.07 o 
   5   7  11     3364.88     3788.16    230.20 o 
 -11   8  11      411.97      426.54     73.79 o 
 -10   8  11     6988.88     7004.50    282.75 o 
  -9   8  11      433.47      385.00     67.13 o 
  -8   8  11      461.46      579.51     75.51 o 
  -7   8  11    16910.07    16191.50    505.95 o 
  -6   8  11       34.29       21.69     30.30 o 
  -5   8  11       15.55       56.23     33.28 o 
  -4   8  11     1840.49     2058.69    125.89 o 
  -3   8  11     2846.74     3384.45    168.00 o 
  -2   8  11     1705.79     1796.25    119.34 o 
   0   8  11     5807.43     6161.17    261.87 o 
   1   8  11     8189.53     8598.78    342.20 o 
   2   8  11      139.48      138.98     38.74 o 
   3   8  11     2518.32     2549.84    179.36 o 
   4   8  11     7434.80     7475.79    342.54 o 
 -11   9  11      822.10      916.77     98.57 o 
 -10   9  11      217.10      139.08     51.98 o 
  -9   9  11      471.02      420.12     71.26 o 
  -8   9  11     7919.63     7513.20    293.20 o 
  -7   9  11      820.11      638.49     77.92 o 
  -6   9  11     1951.98     1900.79    125.66 o 
  -5   9  11    10732.46    10386.54    361.36 o 
  -4   9  11       29.01        8.49     31.33 o 
  -3   9  11      387.39      239.26     56.57 o 
  -2   9  11     9199.76     9544.13    349.77 o 
   1   9  11      534.30      686.81     99.84 o 
   2   9  11     1611.56     1676.10    147.80 o 
   3   9  11     4487.45     4886.67    368.88 o 
 -10  10  11       37.66       82.74     43.84 o 
  -9  10  11     1427.26     1712.59    126.46 o 
  -8  10  11      134.80      121.18     44.30 o 
  -7  10  11       67.58      127.49     47.74 o 
  -6  10  11     6843.18     6793.00    275.75 o 
  -5  10  11      434.81      497.69     74.82 o 
  -4  10  11       92.79      102.25     46.13 o 
  -3  10  11     9729.72    10851.52    395.21 o 
   1  10  11        0.07       -0.34     44.18 o 
  -9  11  11     1570.74     1591.87    125.43 o 
  -8  11  11      443.21      440.08     74.59 o 
  -7  11  11     1358.66     1204.46    106.95 o 
  -6  11  11       64.81       86.87     45.10 o 
  -5  11  11       37.34       29.38     38.21 o 
  -4  11  11     5528.03     6580.94    289.18 o 
  -3  11  11      258.44      219.64     63.46 o 
  -6  12  11      612.01      607.74     92.61 o 
  -5  12  11     2053.04     2027.83    150.10 o 
  -4  12  11        9.74      -11.70     39.36 o 
   1 -12  12     1112.85     1496.97    131.39 o 
   2 -12  12      257.34      159.85     60.59 o 
  -3 -11  12      709.38      790.77    106.84 o 
  -2 -11  12      780.64      744.87    104.20 o 
  -1 -11  12     2153.38     2294.39    111.21 o 
   0 -11  12      783.16      895.63     73.18 o 
   1 -11  12      162.78      188.77     57.49 o 
   2 -11  12     6192.26     6427.62    273.80 o 
   3 -11  12     1121.59     1203.90     87.57 o 
   4 -11  12        1.95       11.96     30.32 o 
   5 -11  12     5075.89     5215.17    493.44 o 
  -5 -10  12        1.83      -57.84     38.56 o 
  -4 -10  12     2487.62     2311.15    166.16 o 
  -3 -10  12     2665.82     2940.24    183.61 o 
  -2 -10  12       66.50       57.49     47.74 o 
  -1 -10  12      389.92      434.21     54.84 o 
   0 -10  12     1693.97     1938.08     95.19 o 
   1 -10  12      441.14      368.71     67.59 o 
   2 -10  12        1.03      -15.48     22.89 o 
   3 -10  12      170.57      165.00     55.71 o 
   4 -10  12     4354.50     4503.05    163.93 o 
   5 -10  12     1105.00     1328.72    105.98 o 
   6 -10  12        3.11        4.37     28.88 o 
  -6  -9  12      316.97      387.53     87.21 o 
  -5  -9  12     3261.81     3391.22    202.43 o 
  -4  -9  12     3680.18     4136.67    220.90 o 
  -3  -9  12       83.10      105.12     51.52 o 
  -2  -9  12     2340.31     2670.34    165.93 o 
  -1  -9  12     6360.86     6851.63    194.46 o 
   0  -9  12      123.37      108.86     32.56 o 
   1  -9  12     2066.78     2365.52    104.93 o 
   2  -9  12     5151.29     5592.06    175.77 o 
   3  -9  12     1828.78     1955.72    153.66 o 
   4  -9  12      326.92      347.94     77.23 o 
   5  -9  12      345.66      351.63     52.22 o 
   6  -9  12     2355.11     2632.66    123.22 o 
   7  -9  12     2126.41     2233.93    116.19 o 
  -7  -8  12     1852.67     2030.01    159.51 o 
  -6  -8  12       58.22       82.74     57.49 o 
  -5  -8  12     1545.95     1583.50    134.15 o 
  -4  -8  12       57.67       74.25     49.23 o 
  -3  -8  12      900.81      803.17     98.23 o 
  -2  -8  12     7487.59     8121.29    316.26 o 
  -1  -8  12       88.03      112.24     32.23 o 
   0  -8  12     5821.17     5920.84    141.01 o 
   1  -8  12     9997.93    10233.92    257.71 o 
   2  -8  12        1.75       -7.86     22.47 o 
   3  -8  12      865.41      689.45     60.76 o 
   4  -8  12     3647.11     4125.42    148.20 o 
   5  -8  12      322.58      333.17     50.04 o 
   6  -8  12      404.93      462.35     58.08 o 
   7  -8  12      120.38      149.21     41.20 o 
   8  -8  12     1668.41     1632.63    156.07 o 
  -8  -7  12     6127.96     5898.49    280.69 o 
  -7  -7  12     1005.74     1085.92    119.00 o 
  -6  -7  12        6.00      -13.08     38.10 o 
  -5  -7  12     4056.42     4156.41    212.64 o 
  -4  -7  12      150.54      148.72     56.11 o 
  -3  -7  12     2466.79     2839.14    164.56 o 
  -2  -7  12      857.38      896.81     92.15 o 
  -1  -7  12     4272.63     4947.79    157.30 o 
   0  -7  12     9669.34    11044.65    215.35 o 
   1  -7  12       41.40       49.93     26.31 o 
   2  -7  12     1737.96     1900.40     86.99 o 
   3  -7  12    14924.04    14683.42    573.37 o 
   4  -7  12       56.44       28.60     24.65 o 
   5  -7  12     2588.74     2297.19    106.26 o 
   6  -7  12     2598.90     2689.11    119.26 o 
   7  -7  12      179.88      153.73     41.66 o 
   8  -7  12       18.89       32.61     50.66 o 
  -9  -6  12     3825.39     4088.81    229.97 o 
  -8  -6  12     1105.51     1017.18    115.67 o 
  -7  -6  12      211.08      158.82     58.30 o 
  -6  -6  12     9921.71    10270.29    382.36 o 
  -5  -6  12      349.53      250.74     66.21 o 
  -4  -6  12        2.14      -48.54     32.36 o 
  -3  -6  12     2701.86     2961.58    165.25 o 
  -2  -6  12       63.13       36.14     27.54 o 
  -1  -6  12     1224.13     1197.13    123.07 o 
   0  -6  12     1145.84     1300.57     58.30 o 
   1  -6  12       10.61       17.34     22.55 o 
   2  -6  12    10819.11    11010.76    420.86 o 
   3  -6  12      429.47      472.65     47.31 o 
   4  -6  12     1228.58     1457.77     79.38 o 
   5  -6  12    13959.08    13416.94    326.14 o 
   6  -6  12      539.90      659.56     62.48 o 
   7  -6  12      953.12      877.05     74.19 o 
   8  -6  12     5612.61     5771.02    195.98 o 
 -10  -5  12     1148.91     1154.66    129.10 o 
  -9  -5  12        0.68      -26.16     40.51 o 
  -8  -5  12      202.51      208.74     64.03 o 
  -7  -5  12    11302.62    11907.95    426.08 o 
  -6  -5  12      504.96      490.80     79.87 o 
  -5  -5  12     1261.60     1373.72    115.90 o 
  -4  -5  12    11125.54    10588.73    369.28 o 
  -3  -5  12     5199.39     5006.91    151.29 o 
  -2  -5  12       16.99       15.12     23.06 o 
  -1  -5  12    12185.50    12098.09    286.64 o 
   0  -5  12     5158.64     5234.19    157.06 o 
   1  -5  12     1429.07     1810.61     75.73 o 
   2  -5  12     1341.56     1324.92     66.38 o 
   3  -5  12      498.55      419.12     44.08 o 
   4  -5  12     9928.39    10337.59    319.19 o 
   5  -5  12       28.43       67.92     34.43 o 
   6  -5  12     3925.35     4024.81    145.68 o 
   7  -5  12    11501.59    11320.37    296.95 o 
   8  -5  12      262.00      250.33     49.87 o 
   9  -5  12      386.97      420.16    113.32 o 
 -10  -4  12     1871.46     1993.97    156.98 o 
  -9  -4  12     3040.86     3124.30    190.49 o 
  -8  -4  12     2720.30     2796.22    171.67 o 
  -7  -4  12        9.04      -37.18     33.16 o 
  -6  -4  12     1421.39     1283.07    113.49 o 
  -5  -4  12    19134.63    18826.95    575.38 o 
  -4  -4  12     3932.30     4275.11    134.28 o 
  -3  -4  12       73.86      103.17     28.81 o 
  -2  -4  12    16434.44    17275.21    374.87 o 
  -1  -4  12     4326.30     4145.51    132.39 o 
   0  -4  12       29.89      135.77     30.26 o 
   1  -4  12     9184.07     8664.99    261.98 o 
   2  -4  12     1283.71     1232.90     61.72 o 
   3  -4  12     2498.73     2604.96    108.10 o 
   4  -4  12     2139.60     1840.41    154.00 o 
   5  -4  12        0.06       15.88     26.51 o 
   6  -4  12     4593.35     4382.08    153.11 o 
   7  -4  12      204.62      184.88     42.22 o 
   8  -4  12      214.93      160.68     42.06 o 
   9  -4  12     6276.68     6061.21    208.10 o 
 -11  -3  12     3559.58     3557.50    213.79 o 
 -10  -3  12     3952.81     3780.47    211.26 o 
  -9  -3  12       24.06      133.80     58.52 o 
  -8  -3  12     2921.53     3030.43    177.41 o 
  -7  -3  12     6451.86     6135.23    257.97 o 
  -6  -3  12     3040.47     2641.07    151.13 o 
  -5  -3  12       84.24      108.07     33.91 o 
  -4  -3  12       20.17       30.13     21.84 o 
  -3  -3  12    14610.76    15160.06    333.37 o 
  -2  -3  12     3044.79     3216.79    109.76 o 
  -1  -3  12      418.80      434.48     42.70 o 
   0  -3  12    19258.62    19595.88    956.08 o 
   1  -3  12     4439.78     4390.09     99.54 o 
   2  -3  12      210.37      287.36     52.39 o 
   3  -3  12    11839.12    11816.50    276.51 o 
   4  -3  12     3146.35     3219.18    163.35 o 
   5  -3  12      591.95      563.91     76.94 o 
   6  -3  12     1776.56     1750.16     91.34 o 
   7  -3  12      248.43      235.37     44.97 o 
   8  -3  12     4396.56     4039.86    157.66 o 
   9  -3  12      112.35       99.40     40.96 o 
 -11  -2  12     2111.51     2372.43    167.08 o 
 -10  -2  12      217.04      223.77     66.67 o 
  -9  -2  12     4747.03     4717.67    228.13 o 
  -8  -2  12    10727.63    11459.49    401.18 o 
  -7  -2  12      238.16      310.18     61.62 o 
  -6  -2  12     1571.94     1551.25    109.59 o 
  -5  -2  12     5791.31     5960.34    231.80 o 
  -4  -2  12     2377.38     1982.33     82.08 o 
  -3  -2  12      542.19      619.30     46.64 o 
  -2  -2  12     4298.84     4188.60    126.36 o 
  -1  -2  12     6053.63     5310.77    357.00 o 
   0  -2  12     2913.89     2965.72     99.19 o 
   1  -2  12      389.58      516.37     73.16 o 
   2  -2  12    18857.06    18369.21    388.52 o 
   3  -2  12    12317.75    11174.38    264.60 o 
   4  -2  12     1384.68     1237.09     70.68 o 
   5  -2  12    14771.40    13922.21    331.16 o 
   6  -2  12     6106.92     6049.43    188.44 o 
   7  -2  12      528.22      596.83    101.79 o 
   8  -2  12     2963.79     2907.44    215.51 o 
   9  -2  12      255.93      327.56     57.62 o 
 -11  -1  12     1825.49     1983.99    152.62 o 
 -10  -1  12     1814.71     2013.02    144.59 o 
  -9  -1  12     6342.14     6838.67    282.41 o 
  -8  -1  12     2246.18     2407.43    144.36 o 
  -7  -1  12     4583.86     4308.11    193.82 o 
  -6  -1  12    11426.23    10976.95    362.51 o 
  -5  -1  12       47.76       12.39     26.05 o 
  -4  -1  12     7699.15     8315.79    280.12 o 
  -3  -1  12    17661.61    17584.28    502.05 o 
  -2  -1  12     1023.23      917.47     52.80 o 
  -1  -1  12       33.89       45.96     18.65 o 
   0  -1  12     7689.65     7406.06    182.61 o 
   1  -1  12     7416.61     7061.65    327.39 o 
   2  -1  12     1967.34     2191.20    110.51 o 
   3  -1  12       35.31       18.25     19.91 o 
   4  -1  12    15296.51    15511.50    354.86 o 
   5  -1  12     6061.51     6657.83    196.18 o 
   6  -1  12       20.65       53.14     29.22 o 
   7  -1  12     9889.26     9638.79    367.90 o 
   8  -1  12     2794.34     2802.27    132.44 o 
 -12   0  12     4232.01     4499.18    235.94 o 
 -11   0  12      357.18      363.08     76.66 o 
 -10   0  12      781.03      674.07     91.23 o 
  -9   0  12     1298.38     1350.32    110.97 o 
  -8   0  12     1195.92     1261.72    101.33 o 
  -7   0  12     8925.04     9330.22    323.95 o 
  -6   0  12        2.16        0.80     25.93 o 
  -5   0  12     6023.22     5631.00    211.84 o 
  -4   0  12    15792.03    16640.77    480.36 o 
  -3   0  12     2277.13     2090.71    104.08 o 
  -2   0  12     4520.66     4659.95    170.18 o 
  -1   0  12    13527.44    12886.92    369.97 o 
   0   0  12      146.47      179.94     25.19 o 
   1   0  12      527.59      559.75     39.71 o 
   2   0  12     4466.23     4731.19    141.67 o 
   3   0  12     5144.69     4600.45    199.73 o 
   4   0  12     3682.23     3470.48    128.02 o 
   5   0  12     1343.98     1345.52     82.54 o 
   6   0  12     9261.70     9227.01    333.71 o 
   7   0  12     5027.37     4983.94    176.51 o 
   8   0  12        0.24       13.84     33.93 o 
 -12   1  12      790.07      779.64    103.28 o 
 -11   1  12      279.87      248.44     64.95 o 
 -10   1  12     8198.20     8219.51    316.84 o 
  -9   1  12     1009.64      865.82     90.66 o 
  -8   1  12      567.05      339.79     61.16 o 
  -7   1  12     1017.12     1154.66     91.00 o 
  -6   1  12     2520.44     2363.71    124.85 o 
  -5   1  12     6702.62     6148.31    224.12 o 
  -4   1  12        8.87       41.43     26.39 o 
  -3   1  12     1946.03     1614.82     89.74 o 
  -2   1  12    16745.40    16271.95    459.25 o 
  -1   1  12      303.04      385.46     42.34 o 
   0   1  12     2418.90     2619.73    109.25 o 
   1   1  12    19913.21    18882.78    392.19 o 
   2   1  12     1337.11     1212.35     68.94 o 
   3   1  12      232.74      200.58     36.18 o 
   4   1  12     6416.19     6337.35    203.34 o 
   5   1  12     1042.10     1068.71     76.48 o 
   6   1  12     2503.68     2671.82    176.03 o 
   7   1  12     1107.28     1111.58     85.97 o 
   8   1  12     6640.48     6402.84    297.21 o 
 -12   2  12       83.26       74.59     50.38 o 
 -11   2  12     5597.95     5418.93    246.38 o 
 -10   2  12     2691.44     2575.55    153.43 o 
  -9   2  12       24.68      -11.13     30.64 o 
  -8   2  12     5815.36     5894.82    234.79 o 
  -7   2  12      158.41      146.08     42.46 o 
  -6   2  12      975.39      999.28     80.56 o 
  -5   2  12     9991.46    10157.83    326.59 o 
  -4   2  12      159.49      171.79     37.41 o 
  -3   2  12     8286.74     7593.64    252.12 o 
  -2   2  12       65.20       86.52     28.34 o 
  -1   2  12      642.97      485.98     48.66 o 
   0   2  12    23694.50    23941.79    640.21 o 
   1   2  12     5591.63     5774.47    153.41 o 
   2   2  12     9361.74     9389.00    240.26 o 
   3   2  12    16349.54    17065.21    387.73 o 
   4   2  12     1184.99     1193.45    117.91 o 
   5   2  12      108.37       71.80     37.47 o 
   6   2  12     6859.22     7019.74    221.88 o 
   7   2  12      471.74      330.84     74.59 o 
 -12   3  12     2085.25     2079.01    146.54 o 
 -11   3  12     1536.67     1484.23    121.64 o 
 -10   3  12      193.35      197.72     54.74 o 
  -9   3  12    12387.37    12272.53    405.20 o 
  -8   3  12     1483.63     1661.30    112.34 o 
  -7   3  12        5.72      -30.18     24.67 o 
  -6   3  12    15408.79    15613.60    470.72 o 
  -5   3  12     5585.06     5876.80    219.30 o 
  -4   3  12      654.95      687.49     64.49 o 
  -3   3  12     3868.91     3894.65    159.85 o 
  -2   3  12      732.53      836.10     64.61 o 
  -1   3  12    13652.89    14032.51    407.38 o 
   0   3  12      883.80      936.17     64.03 o 
   1   3  12     9483.94     9517.39    288.49 o 
   2   3  12    19477.33    19872.72    522.25 o 
   3   3  12     1094.41     1277.86     77.41 o 
   4   3  12      879.78      919.83     73.29 o 
   5   3  12    12576.01    13251.52    336.96 o 
   6   3  12      968.49      943.05    110.28 o 
   7   3  12        0.76      -10.67     39.82 o 
 -12   4  12       10.05       26.74     43.38 o 
 -11   4  12      877.88     1031.64    100.52 o 
 -10   4  12     5522.13     5239.34    229.39 o 
  -9   4  12      623.19      573.20     74.48 o 
  -8   4  12      700.63      604.64     72.18 o 
  -7   4  12    12952.13    12442.94    399.92 o 
  -6   4  12     4568.12     4532.91    190.72 o 
  -5   4  12       56.80       13.43     24.10 o 
  -4   4  12    11541.51    11945.93    374.44 o 
  -3   4  12    12142.43    11680.51    360.79 o 
  -2   4  12      967.47     1061.48     75.74 o 
  -1   4  12     8043.07     8097.53    263.82 o 
   0   4  12     1742.98     2056.05    103.51 o 
   1   4  12    16706.71    16900.57    478.98 o 
   2   4  12     1303.56     1269.18    114.41 o 
   3   4  12       13.96       39.72     27.25 o 
   4   4  12    12345.45    12959.48    328.62 o 
   5   4  12     1381.60     1419.97    132.08 o 
   6   4  12      288.39      350.92     80.21 o 
 -12   5  12     4006.73     4369.85    217.23 o 
 -11   5  12      354.89      363.77     69.31 o 
 -10   5  12     1887.73     1807.50    126.12 o 
  -9   5  12      567.87      598.10     76.20 o 
  -8   5  12     4817.06     5246.23    221.36 o 
  -7   5  12      862.36      836.90     81.36 o 
  -6   5  12      124.46       72.07     35.00 o 
  -5   5  12     8933.02     9232.91    313.39 o 
  -4   5  12     5511.72     5983.75    225.61 o 
  -3   5  12      728.46      751.07     66.67 o 
  -2   5  12    23097.49    24338.26    674.18 o 
  -1   5  12     9280.15     8854.22    290.33 o 
   0   5  12       40.60       70.69     30.30 o 
   1   5  12     4319.09     4629.19    182.92 o 
   3   5  12     6727.10     6374.34    412.43 o 
   4   5  12      132.18      177.98     61.62 o 
   5   5  12        3.07       20.89     42.11 o 
   6   5  12     6549.22     7112.82    327.39 o 
 -12   6  12       74.57      111.66     50.15 o 
 -11   6  12     2699.93     2911.89    167.43 o 
 -10   6  12     6903.29     7013.10    280.92 o 
  -9   6  12     1727.04     1932.69    127.72 o 
  -8   6  12      165.61      189.34     52.44 o 
  -7   6  12     4958.57     5506.38    227.90 o 
  -6   6  12     3674.23     3731.24    173.97 o 
  -5   6  12      169.40       67.48     34.43 o 
  -4   6  12     1276.82     1464.15     98.23 o 
  -3   6  12     7557.25     7343.59    262.67 o 
  -2   6  12     5468.77     5893.10    222.74 o 
  -1   6  12     2585.43     2750.89    138.05 o 
   0   6  12    17213.30    18957.31    554.03 o 
   1   6  12     9361.49    10384.13    343.92 o 
   3   6  12     3746.50     3943.34    285.80 o 
   4   6  12     1977.89     2358.43    168.92 o 
   5   6  12     2885.02     2763.52    190.49 o 
 -12   7  12     1464.32     1442.92    122.56 o 
 -11   7  12     7128.54     6685.82    279.20 o 
 -10   7  12      190.76      183.95     56.57 o 
  -9   7  12     1130.53     1236.02    104.66 o 
  -8   7  12    12166.93    12337.25    414.26 o 
  -7   7  12      422.80      468.89     68.39 o 
  -6   7  12     3097.88     2797.14    149.75 o 
  -5   7  12     1430.38     1364.66     99.15 o 
  -4   7  12     3551.53     3606.73    169.26 o 
  -3   7  12      824.53      958.54     82.16 o 
  -2   7  12       17.43       36.15     30.64 o 
  -1   7  12    13309.72    14057.88    444.21 o 
   0   7  12     9642.07    10508.86    358.72 o 
   4   7  12      564.78      448.58     90.89 o 
 -11   8  12        8.85       26.62     40.51 o 
 -10   8  12     1896.81     1915.82    136.90 o 
  -9   8  12     7846.41     7991.84    309.03 o 
  -8   8  12       40.03       56.92     36.95 o 
  -7   8  12     4262.94     4031.67    193.36 o 
  -6   8  12    11602.55    11821.77    398.08 o 
  -5   8  12      293.87      347.71     60.02 o 
  -4   8  12       10.38        6.89     28.00 o 
  -3   8  12     9769.18     9549.06    336.92 o 
  -2   8  12     2626.24     2612.50    148.26 o 
  -1   8  12      145.51      284.59     61.97 o 
 -10   9  12     2828.85     3294.37    182.57 o 
  -9   9  12      257.04      215.16     58.07 o 
  -8   9  12      655.76      442.95     72.30 o 
  -7   9  12     7022.38     7636.91    298.59 o 
  -6   9  12      205.22      223.43     54.97 o 
  -5   9  12     1037.37      893.36     90.89 o 
  -4   9  12     9766.74    10576.00    373.87 o 
  -3   9  12       13.90       79.18     42.57 o 
  -2   9  12     1496.19     1723.96    128.41 o 
  -1   9  12     8739.76    10630.96    389.25 o 
  -9  10  12      244.45      218.72     60.48 o 
  -8  10  12     1277.44     1395.53    115.21 o 
  -7  10  12      320.71      404.17     71.49 o 
  -6  10  12      528.64      390.17     70.46 o 
  -5  10  12     6303.13     6993.48    287.12 o 
  -4  10  12       53.11       67.25     41.54 o 
  -3  10  12     3070.61     3018.73    178.21 o 
  -2  10  12    13593.19    16105.67    542.10 o 
  -8  11  12     2092.29     1880.71    137.48 o 
  -7  11  12      454.04      487.59     79.64 o 
  -6  11  12     1563.31     1847.20    138.51 o 
  -5  11  12      209.13      153.31     57.95 o 
  -4  11  12      161.75      148.49     53.93 o 
  -3  11  12     6778.44     7772.32    333.36 o 
  -2  11  12      528.36      709.30    106.84 o 
  -2 -11  13     1727.70     2107.35    157.21 o 
  -1 -11  13      762.07      817.85    106.84 o 
   2 -11  13        8.03        6.54     37.75 o 
   3 -11  13     4225.75     4663.28    172.33 o 
   4 -11  13      185.51      127.15     43.06 o 
  -4 -10  13        7.53       12.39     47.39 o 
  -3 -10  13     2653.01     2642.56    176.49 o 
  -2 -10  13     6076.84     6114.69    280.00 o 
  -1 -10  13      296.73      343.46     75.16 o 
   0 -10  13     2747.50     3077.83    176.26 o 
   2 -10  13      554.51      629.01     64.25 o 
   3 -10  13      155.95      187.77     43.70 o 
   4 -10  13      220.91      237.63     60.42 o 
   5 -10  13     2673.36     2910.94    133.73 o 
  -5  -9  13       99.40       91.69     60.25 o 
  -4  -9  13      715.67      947.99    114.52 o 
  -3  -9  13     5844.82     5791.31    266.57 o 
  -2  -9  13       12.19       53.93     46.25 o 
  -1  -9  13     5813.63     6249.53    269.79 o 
   0  -9  13     5188.31     5599.56    246.03 o 
   1  -9  13       17.71       63.00     50.38 o 
   2  -9  13     2432.65     2594.72    114.51 o 
   3  -9  13     1722.94     1948.87     99.41 o 
   4  -9  13      491.52      540.27     61.40 o 
   5  -9  13      192.87      181.01     41.86 o 
   6  -9  13      816.89      848.51    119.75 o 
  -7  -8  13        7.51       14.92     50.84 o 
  -6  -8  13     2199.88     2339.04    168.92 o 
  -5  -8  13       89.12       79.87     56.69 o 
  -4  -8  13     1433.04     1203.54    117.28 o 
  -3  -8  13     2418.50     2542.61    164.56 o 
  -2  -8  13     2958.52     3581.14    194.28 o 
  -1  -8  13     3882.16     3946.40    199.56 o 
   0  -8  13      334.29      309.90     48.05 o 
   1  -8  13     3538.76     4059.55    225.03 o 
   2  -8  13     9336.80     9085.96    242.05 o 
   3  -8  13      807.01      853.14     67.81 o 
   4  -8  13     1143.50     1347.91    163.47 o 
   5  -8  13     4436.90     4341.56    159.06 o 
   6  -8  13       31.28       47.41     31.71 o 
   7  -8  13       15.28       53.19     35.57 o 
  -8  -7  13      950.29      759.56    107.52 o 
  -7  -7  13     4188.04     4475.42    237.20 o 
  -6  -7  13      544.11      680.95     97.43 o 
  -5  -7  13        8.07      -14.23     39.59 o 
  -4  -7  13     7174.90     7147.94    296.64 o 
  -3  -7  13      147.96      160.08     58.07 o 
  -2  -7  13        7.47       11.48     35.57 o 
  -1  -7  13     3849.33     3659.28    134.26 o 
   0  -7  13      786.32      895.56     68.53 o 
   1  -7  13     7261.29     7285.99    320.16 o 
   2  -7  13      224.22      259.68     39.86 o 
   3  -7  13     2676.82     2936.22    215.28 o 
   4  -7  13     7614.03     7675.33    219.68 o 
   5  -7  13      769.04      733.83     65.94 o 
   6  -7  13     1507.87     1503.39     91.40 o 
   7  -7  13     5191.39     5012.85    364.46 o 
   8  -7  13      101.05      140.65     44.17 o 
  -8  -6  13     5495.24     5440.51    266.23 o 
  -7  -6  13      257.52      226.53     67.25 o 
  -6  -6  13      860.94      966.12    110.28 o 
  -5  -6  13     8471.19     8605.66    334.85 o 
  -4  -6  13     2770.04     2876.89    169.15 o 
  -3  -6  13     2723.00     3195.68    174.89 o 
  -2  -6  13    11767.35    12558.30    302.07 o 
  -1  -6  13      544.19      739.73     83.02 o 
   0  -6  13      569.44      600.98     55.77 o 
   1  -6  13     6107.73     5840.20    274.26 o 
   2  -6  13     1164.96     1443.15    141.26 o 
   3  -6  13     8086.79     8048.81    217.91 o 
   4  -6  13      395.48      409.93     56.80 o 
   5  -6  13     2305.80     2462.34    109.39 o 
   6  -6  13     4672.30     4651.34    177.35 o 
   7  -6  13        0.95       -2.02     38.04 o 
   8  -6  13     1161.13     1220.75     91.75 o 
  -9  -5  13      695.18      600.17     96.74 o 
  -8  -5  13       94.44       93.98     56.69 o 
  -7  -5  13       42.82      142.87     56.92 o 
  -6  -5  13     3734.13     3885.81    202.66 o 
  -5  -5  13     1667.22     1623.09    125.20 o 
  -4  -5  13     2312.19     2461.14    148.84 o 
  -3  -5  13    14116.57    14925.74    341.36 o 
  -2  -5  13     1918.06     1881.79     91.63 o 
  -1  -5  13      393.79      450.22     49.86 o 
   0  -5  13    17682.12    17887.01    394.72 o 
   1  -5  13     1711.03     1521.07    128.52 o 
   2  -5  13      850.94      779.41    105.12 o 
   3  -5  13     1900.47     1771.01     82.87 o 
   4  -5  13       70.21       88.57     53.02 o 
   5  -5  13     1678.41     1374.72     81.17 o 
   6  -5  13     1017.04     1026.40     74.52 o 
   7  -5  13      742.41      854.98    129.16 o 
   8  -5  13     6358.53     6626.28    224.57 o 
 -10  -4  13       79.07       35.11     56.23 o 
  -9  -4  13     2777.05     2380.92    166.16 o 
  -8  -4  13     1530.63     1705.82    138.85 o 
  -7  -4  13      684.57      733.51     96.85 o 
  -6  -4  13     4747.46     4392.68    212.30 o 
  -5  -4  13       53.18      140.23     50.84 o 
  -4  -4  13     7543.84     7640.84    203.51 o 
  -3  -4  13      562.50      688.39    102.76 o 
  -2  -4  13       22.30      107.51     34.89 o 
  -1  -4  13    14369.97    14545.29    330.94 o 
   0  -4  13     4031.82     4083.26    309.32 o 
   1  -4  13      413.92      560.69     87.10 o 
   2  -4  13    10013.80     9845.70    395.33 o 
   3  -4  13      996.14      847.09     58.26 o 
   4  -4  13       14.62        2.64     20.02 o 
   5  -4  13     6733.86     6207.00    187.54 o 
   6  -4  13        3.36      -27.27     20.84 o 
   7  -4  13     5014.12     5221.13    181.00 o 
   8  -4  13      190.93      191.35     47.80 o 
 -10  -3  13     3060.12     2934.84    186.82 o 
  -9  -3  13     4362.84     4076.99    217.23 o 
  -8  -3  13      130.42       59.44     48.89 o 
  -7  -3  13     5402.69     5187.93    236.62 o 
  -6  -3  13     9651.66     9750.57    350.57 o 
  -5  -3  13       27.30        1.97     20.57 o 
  -4  -3  13     1758.29     1830.50     82.99 o 
  -3  -3  13     1252.61     1192.16     67.90 o 
  -2  -3  13     5762.62     6288.04    174.41 o 
  -1  -3  13      939.85     1067.87     84.40 o 
   0  -3  13      113.48      171.15    138.45 o 
   1  -3  13    12950.54    13375.66    481.17 o 
   2  -3  13     1957.62     1976.99    148.38 o 
   3  -3  13      964.06     1055.79    148.66 o 
   4  -3  13    13330.70    13156.88    312.26 o 
   5  -3  13     2656.28     2479.88    196.06 o 
   6  -3  13       29.71       39.55     28.85 o 
   7  -3  13     3543.60     3643.56    146.93 o 
   8  -3  13      422.26      432.09     62.50 o 
 -11  -2  13     1108.07     1241.64    131.28 o 
 -10  -2  13      921.94      975.87    114.75 o 
  -9  -2  13       45.59       26.97     43.49 o 
  -8  -2  13     5553.66     5644.20    250.39 o 
  -7  -2  13     8238.75     8189.33    310.75 o 
  -6  -2  13      269.02      169.15     48.89 o 
  -5  -2  13    11903.90    11682.80    383.05 o 
  -4  -2  13    10482.96    10213.59    245.92 o 
  -3  -2  13      488.48      519.32     46.23 o 
  -2  -2  13     2019.69     2060.44     83.99 o 
  -1  -2  13     2305.79     2280.65     88.23 o 
   0  -2  13     7228.44     6938.90    267.66 o 
   1  -2  13      634.98      515.59     83.77 o 
   2  -2  13      659.13      630.00     93.64 o 
   3  -2  13    15471.50    14040.89    517.77 o 
   4  -2  13     2197.06     2500.47    104.66 o 
   5  -2  13      342.14      365.05     60.71 o 
   6  -2  13     8840.48     8868.92    249.46 o 
   7  -2  13     2799.35     2746.06    168.40 o 
   8  -2  13        3.35        5.14     29.10 o 
 -11  -1  13       21.88        0.00     49.23 o 
 -10  -1  13     1051.35     1116.10    117.05 o 
  -9  -1  13     1380.16     1275.95    112.46 o 
  -8  -1  13     5886.72     5778.80    247.07 o 
  -7  -1  13      673.45      760.71     83.54 o 
  -6  -1  13    11620.83    10758.57    361.59 o 
  -5  -1  13    19044.38    19628.05    574.00 o 
  -4  -1  13      966.32      953.49     78.15 o 
  -3  -1  13    12451.49    12586.95    383.39 o 
  -2  -1  13    11645.82    11577.13    266.25 o 
  -1  -1  13      782.10      714.02     81.82 o 
   0  -1  13      489.68      441.93     38.47 o 
   1  -1  13     5228.39     5239.80    251.20 o 
   2  -1  13     3521.99     3362.53    197.95 o 
   3  -1  13      173.72      404.97     82.05 o 
   4  -1  13     2969.72     3137.47    121.11 o 
   5  -1  13     7533.98     7521.96    218.54 o 
   6  -1  13     4221.86     4245.68    157.33 o 
   7  -1  13        0.10      -25.40     25.34 o 
   8  -1  13     5218.11     5544.13    198.48 o 
 -11   0  13     5453.81     5327.13    256.59 o 
 -10   0  13        1.86      -50.95     33.97 o 
  -9   0  13        1.80      -43.38     29.84 o 
  -8   0  13     2611.85     2608.37    150.67 o 
  -7   0  13      383.83      395.10     64.38 o 
  -6   0  13     3125.78     2961.35    149.41 o 
  -5   0  13       22.05       -1.15     23.41 o 
  -4   0  13     7898.91     7357.94    253.95 o 
  -3   0  13    11605.54    12296.97    371.00 o 
  -2   0  13     1085.65     1226.61     78.49 o 
  -1   0  13     6767.87     7454.20    187.63 o 
   0   0  13    13080.52    13715.29    484.21 o 
   1   0  13      351.75      384.54     72.87 o 
   2   0  13     7417.22     6640.72    299.16 o 
   3   0  13    11422.50    10559.36    419.43 o 
   4   0  13      930.41      977.78     69.33 o 
   5   0  13      612.25      679.70     72.64 o 
   6   0  13      526.29      676.61     67.74 o 
   7   0  13     4908.53     5127.50    337.89 o 
   8   0  13     2474.87     2377.77    153.77 o 
 -12   1  13     6188.59     6778.89    301.00 o 
 -11   1  13     1227.60     1162.92    113.72 o 
 -10   1  13      700.76      738.33     93.41 o 
  -9   1  13     8521.96     8870.17    330.15 o 
  -8   1  13     2905.31     2580.71    146.77 o 
  -7   1  13        2.82      -14.46     29.15 o 
  -6   1  13    11356.26    11183.16    362.05 o 
  -5   1  13      993.44     1051.38     80.67 o 
  -4   1  13     5037.63     4736.60    186.25 o 
  -3   1  13      399.48      343.80     47.05 o 
  -2   1  13     4314.89     4159.04    161.12 o 
  -1   1  13    15939.13    16587.52    466.13 o 
   0   1  13        0.69       -9.19     12.97 o 
   1   1  13     8732.05     8776.07    354.25 o 
   2   1  13    16685.52    17380.25    593.05 o 
   3   1  13       67.80       64.61     44.30 o 
   4   1  13      850.75      848.88     69.43 o 
   5   1  13     7229.14     7221.18    219.13 o 
   6   1  13     1748.27     1596.40    156.18 o 
   7   1  13       51.15       52.10     41.37 o 
 -12   2  13      366.88      380.98     81.13 o 
 -11   2  13      627.79      529.94     86.18 o 
 -10   2  13     9566.15     9458.06    351.49 o 
  -9   2  13     5069.07     4932.49    220.33 o 
  -8   2  13     1215.67     1286.40    100.52 o 
  -7   2  13    18561.76    18446.43    551.28 o 
  -6   2  13     1108.09     1248.64     92.26 o 
  -5   2  13        4.84        3.56     25.48 o 
  -4   2  13     5827.20     6046.41    221.36 o 
  -3   2  13        5.98       35.00     25.02 o 
  -2   2  13     7622.89     7862.05    258.66 o 
  -1   2  13     1271.13     1275.95     77.69 o 
   0   2  13     7185.70     7004.61    229.16 o 
   1   2  13    10982.38     9834.68    384.43 o 
   2   2  13        2.02       21.00     36.15 o 
   3   2  13     3406.57     3238.03    198.87 o 
   4   2  13    12203.03    12576.05    478.87 o 
   5   2  13      241.56      254.41     47.90 o 
   6   2  13      783.46      747.99     74.00 o 
   7   2  13     6202.23     6228.07    291.59 o 
 -12   3  13      232.81      196.23     67.36 o 
 -11   3  13     3041.91     3060.39    176.61 o 
 -10   3  13      398.87      290.90     63.34 o 
  -9   3  13      635.10      667.30     81.82 o 
  -8   3  13    14669.38    14362.21    457.98 o 
  -7   3  13     2031.24     2314.94    131.62 o 
  -6   3  13     1124.30     1181.74     89.85 o 
  -5   3  13    13568.26    14081.51    431.59 o 
  -4   3  13     5206.99     6106.66    226.07 o 
  -3   3  13      348.85      425.05     53.02 o 
  -2   3  13     9549.32     9455.76    303.07 o 
  -1   3  13     1171.00      986.31     69.20 o 
   0   3  13     5711.36     5797.28    202.66 o 
   1   3  13     4647.17     4728.34    172.25 o 
   2   3  13       33.09       65.30     42.69 o 
   3   3  13     9197.52     9711.44    390.17 o 
   4   3  13      275.86      302.38     77.69 o 
   5   3  13     1694.73     1607.24     96.86 o 
   6   3  13    11131.82    11008.05    422.76 o 
 -12   4  13      138.67       91.12     54.74 o 
 -11   4  13      754.65      744.87     91.46 o 
 -10   4  13      276.66      446.39     74.71 o 
  -9   4  13     1641.82     1873.48    127.03 o 
  -8   4  13      255.37      166.05     49.23 o 
  -7   4  13       79.63      105.57     38.79 o 
  -6   4  13    12587.18    12523.15    402.33 o 
  -5   4  13     6913.97     7228.49    262.44 o 
  -4   4  13     1407.92     1256.91     88.71 o 
  -3   4  13    25500.89    27447.99    754.17 o 
  -2   4  13     3867.21     3989.55    165.36 o 
  -1   4  13       55.39       54.85     28.69 o 
   0   4  13    10192.32     9635.81    304.21 o 
   1   4  13     1857.21     1703.76     94.67 o 
   2   4  13      735.97      824.63    102.93 o 
   3   4  13     1802.18     1635.59    138.28 o 
   4   4  13       51.31      179.36     57.03 o 
   6   4  13       64.57       23.07     50.15 o 
 -12   5  13     3298.72     3202.11    185.90 o 
 -11   5  13     5670.12     5844.33    258.54 o 
 -10   5  13        8.38      -28.92     36.26 o 
  -9   5  13     4507.56     4104.42    197.61 o 
  -8   5  13     4363.50     4405.65    201.97 o 
  -7   5  13     3278.47     3734.22    179.02 o 
  -6   5  13      348.62      207.82     48.54 o 
  -5   5  13     2315.89     2441.06    133.69 o 
  -4   5  13     9182.10     9035.53    308.23 o 
  -3   5  13     2975.62     2683.42    134.61 o 
  -2   5  13     2576.50     2546.86    129.10 o 
  -1   5  13    23697.21    25300.37    700.23 o 
   0   5  13     5893.56     5962.64    219.07 o 
   1   5  13      488.28      390.85     51.98 o 
   2   5  13    12384.03    12231.44    457.76 o 
   3   5  13      891.02      940.18    112.12 o 
 -12   6  13     2930.90     3113.86    183.72 o 
 -11   6  13      519.76      650.54     90.54 o 
 -10   6  13     5447.94     5527.15    245.46 o 
  -9   6  13     7756.77     7704.15    300.54 o 
  -8   6  13      327.81      348.74     63.57 o 
  -7   6  13     1333.25     1295.58    100.87 o 
  -6   6  13     4683.20     4816.36    211.03 o 
  -5   6  13     1113.87     1217.66     94.10 o 
  -4   6  13        0.60       -0.80     24.56 o 
  -3   6  13      597.26      660.99     69.08 o 
  -2   6  13     9122.71     9251.96    313.97 o 
  -1   6  13     3369.84     3193.73    151.71 o 
   0   6  13      300.88      306.51     52.90 o 
   1   6  13    12422.09    13299.81    417.94 o 
   3   6  13      254.51      205.18     59.90 o 
 -11   7  13     4166.29     4484.72    221.48 o 
 -10   7  13     7837.72     7489.22    301.92 o 
  -9   7  13      109.78       20.43     37.30 o 
  -8   7  13     4329.44     4547.60    210.92 o 
  -7   7  13     4738.08     5164.87    227.90 o 
  -6   7  13      699.15      703.44     79.64 o 
  -5   7  13      445.01      483.69     67.02 o 
  -4   7  13     4526.83     4736.95    205.30 o 
  -3   7  13     2111.07     2177.92    128.07 o 
  -2   7  13        2.44        3.33     27.31 o 
  -1   7  13     4491.01     4592.93    200.71 o 
   0   7  13     5597.63     6068.67    244.77 o 
   1   7  13     2872.66     3427.48    173.16 o 
 -11   8  13      910.05     1108.87    111.54 o 
 -10   8  13      530.65      456.61     77.92 o 
  -9   8  13      729.88      634.82     84.57 o 
  -8   8  13     5593.64     5683.44    250.74 o 
  -7   8  13       75.22      147.46     48.89 o 
  -6   8  13     4526.28     4646.98    213.21 o 
  -5   8  13    11113.27    10617.08    369.62 o 
  -4   8  13      373.64      345.07     62.54 o 
  -3   8  13     3831.81     3871.24    186.25 o 
  -2   8  13    12978.50    13701.10    448.92 o 
  -1   8  13       22.32       29.61     39.13 o 
   0   8  13       70.49       61.74     42.80 o 
   1   8  13      550.78      824.28     96.05 o 
 -10   9  13       28.94       78.84     44.07 o 
  -9   9  13     1224.14     1443.38    121.07 o 
  -8   9  13      581.62      531.08     80.33 o 
  -7   9  13     1290.24     1359.38    112.34 o 
  -6   9  13     3407.92     3270.62    177.07 o 
  -5   9  13        0.45       17.10     34.31 o 
  -4   9  13     2158.45     2324.81    148.03 o 
  -3   9  13    12034.26    12949.81    441.80 o 
  -2   9  13      217.62      326.48     70.69 o 
  -1   9  13     2005.56     2188.14    151.48 o 
   0   9  13     7410.87     9911.57    382.59 o 
  -9  10  13     2658.03     2498.66    163.75 o 
  -8  10  13      205.15      239.49     61.85 o 
  -7  10  13      329.90      359.18     70.57 o 
  -6  10  13      564.70      410.59     73.33 o 
  -5  10  13      202.21      227.67     64.95 o 
  -4  10  13     4603.13     4413.57    220.56 o 
  -3  10  13        5.20      -33.85     34.54 o 
  -2  10  13      738.29     1156.95    119.57 o 
  -1  10  13     7706.83     9700.65    388.21 o 
  -7  11  13     4174.44     4304.55    223.43 o 
  -6  11  13      424.58      533.61     87.90 o 
  -5  11  13      951.33      840.12    104.08 o 
  -4  11  13     1850.75     1724.76    140.80 o 
  -3  11  13       70.51      102.48     58.30 o 
  -3 -10  14        0.15        5.97     50.15 o 
  -2 -10  14     2512.59     3117.65    191.30 o 
  -1 -10  14     2265.34     2131.91    155.15 o 
   2 -10  14     1126.12     1627.68    157.67 o 
   3 -10  14      323.75      355.28     96.28 o 
   4 -10  14      301.98      440.89    104.77 o 
  -5  -9  14      432.36      303.53     80.56 o 
  -4  -9  14     1375.70     1596.81    141.26 o 
  -3  -9  14     2087.98     2697.88    177.41 o 
  -2  -9  14       82.09      166.28     63.34 o 
  -1  -9  14       53.46       80.44     52.10 o 
   1  -9  14     2828.53     2909.14    192.33 o 
   2  -9  14       74.48      133.80     68.39 o 
   3  -9  14     1250.50     1521.18    156.75 o 
   4  -9  14     2964.15     3032.61    217.34 o 
   5  -9  14      124.07      148.25     44.47 o 
   6  -9  14      216.24      252.69     52.43 o 
  -6  -8  14      149.47       48.54     53.02 o 
  -5  -8  14     6102.99     5911.80    277.02 o 
  -4  -8  14        9.00      -20.43     42.34 o 
  -3  -8  14      120.59      128.52     54.39 o 
  -2  -8  14     2571.67     2973.98    176.03 o 
  -1  -8  14     1123.47     1283.99    115.90 o 
   0  -8  14     2415.60     3244.91    197.38 o 
   1  -8  14       16.12       23.75     52.33 o 
   2  -8  14     2049.33     2616.29    190.72 o 
   3  -8  14     3789.46     3669.85    232.72 o 
   4  -8  14       96.03      136.33     70.00 o 
   5  -8  14     2439.83     2573.38    120.42 o 
   6  -8  14     2612.77     2485.24    186.48 o 
  -7  -7  14      332.66      338.18     81.02 o 
  -6  -7  14     6788.55     7083.22    310.64 o 
  -5  -7  14      281.69      379.15     79.52 o 
  -4  -7  14      290.36      326.13     75.62 o 
  -3  -7  14     8462.36     7882.14    315.35 o 
  -2  -7  14       30.31      -23.87     37.64 o 
  -1  -7  14       58.93       40.28     32.12 o 
   0  -7  14     3414.83     4066.44    222.28 o 
   1  -7  14     1537.16     1848.58    152.05 o 
   2  -7  14     3444.28     3865.50    231.00 o 
   3  -7  14     1163.40     1426.05    152.74 o 
   4  -7  14     4274.72     4462.11    265.31 o 
   5  -7  14     4693.87     5029.82    172.81 o 
   6  -7  14        0.55        4.94     29.06 o 
   7  -7  14     1946.46     1923.36    130.71 o 
  -8  -6  14       41.03       33.74     51.87 o 
  -7  -6  14     3386.23     3534.21    204.72 o 
  -6  -6  14      118.81       57.72     49.34 o 
  -5  -6  14      534.95      738.56     96.85 o 
  -4  -6  14     7377.21     7820.86    311.90 o 
  -3  -6  14       32.45        5.85     37.87 o 
  -2  -6  14     2397.49     2566.54    109.82 o 
  -1  -6  14    16622.52    17955.59    405.42 o 
   0  -6  14      493.01      596.61     92.49 o 
   1  -6  14       63.30       66.67     48.66 o 
   2  -6  14     4157.36     4177.98    239.72 o 
   3  -6  14      507.91      597.41    107.07 o 
   4  -6  14     4034.62     4211.60    258.31 o 
   5  -6  14      769.75      852.51    131.05 o 
   6  -6  14     2555.75     2530.25    118.45 o 
   7  -6  14     4455.87     4934.50    179.97 o 
  -9  -5  14      566.29      609.12    105.57 o 
  -8  -5  14     1641.24     1765.27    144.13 o 
  -7  -5  14     1849.56     1781.91    143.67 o 
  -6  -5  14       87.89      113.38     55.66 o 
  -5  -5  14     2628.34     3014.37    176.15 o 
  -4  -5  14      283.84      273.57     62.54 o 
  -3  -5  14       16.31       16.63     24.78 o 
  -2  -5  14    12157.21    12186.49    439.40 o 
  -1  -5  14      660.18      661.49     58.43 o 
   0  -5  14     1063.17      996.87    110.05 o 
   1  -5  14    12681.97    12629.07    473.02 o 
   2  -5  14      867.90      775.63    110.05 o 
   3  -5  14      349.12      413.46     90.77 o 
   4  -5  14     3809.34     3867.11    243.74 o 
   5  -5  14      183.22      171.67     76.20 o 
   6  -5  14     2167.36     1988.67    103.63 o 
   7  -5  14      916.26     1013.07    124.57 o 
  -9  -4  14        3.39      -17.21     40.16 o 
  -8  -4  14     3836.41     3549.01    203.12 o 
  -7  -4  14     2916.09     2576.24    165.59 o 
  -6  -4  14       45.15       61.51     46.71 o 
  -5  -4  14     5875.49     5857.30    251.31 o 
  -4  -4  14     1019.38     1128.65     88.30 o 
  -3  -4  14     4245.94     4157.53    140.06 o 
  -2  -4  14       81.78       66.34     35.46 o 
  -1  -4  14       40.00       15.83     24.46 o 
   0  -4  14    14510.22    14876.76    523.97 o 
   1  -4  14     3086.40     3180.42    195.54 o 
   2  -4  14      947.08      823.82    111.31 o 
   3  -4  14    10765.38    10160.47    423.44 o 
   4  -4  14      186.50      122.79     65.41 o 
   5  -4  14      641.31      653.99    118.08 o 
   6  -4  14     4539.76     4552.03    163.72 o 
   7  -4  14        0.94      -14.75     27.97 o 
 -10  -3  14        0.30      -16.75     49.11 o 
  -9  -3  14     4080.39     4053.70    221.48 o 
  -8  -3  14     5473.82     4992.62    240.07 o 
  -7  -3  14      443.74      396.94     77.11 o 
  -6  -3  14     9869.14    10199.83    365.95 o 
  -5  -3  14     6841.70     6333.06    180.79 o 
  -4  -3  14      584.56      665.23     54.73 o 
  -3  -3  14     7196.35     7376.79    199.37 o 
  -2  -3  14     3009.56     2901.50    109.99 o 
  -1  -3  14     8373.31     8227.17    215.80 o 
   0  -3  14        2.01        7.00     30.64 o 
   1  -3  14      684.04      826.00    104.31 o 
   2  -3  14    13851.35    13752.40    511.80 o 
   3  -3  14     1216.94     1207.79    133.69 o 
   4  -3  14      250.75      216.43     73.21 o 
   5  -3  14     8784.48     8180.04    384.20 o 
   6  -3  14      374.53      548.76    112.57 o 
   7  -3  14      358.73      489.22     63.45 o 
 -10  -2  14     1003.02     1124.82    121.30 o 
  -9  -2  14      876.85      895.31    107.64 o 
  -8  -2  14      150.25      220.21     62.66 o 
  -7  -2  14     6759.92     6993.02    283.56 o 
  -6  -2  14     2417.40     2546.52    147.57 o 
  -5  -2  14      432.94      441.63     46.09 o 
  -4  -2  14    10042.02    10531.99    256.37 o 
  -3  -2  14    12473.20    11953.49    280.86 o 
  -2  -2  14        5.39       53.22     48.48 o 
  -1  -2  14      827.44      877.33     57.13 o 
   0  -2  14     3565.96     3279.75    241.79 o 
   1  -2  14     2717.97     2792.78    179.02 o 
   2  -2  14       11.43       -3.67     36.38 o 
   3  -2  14        4.83      -27.08     33.85 o 
   4  -2  14    10093.06    10256.63    433.54 o 
   5  -2  14     2747.08     2752.73    201.85 o 
   6  -2  14        6.75       33.85     55.43 o 
   7  -2  14     6187.67     6872.20    254.58 o 
 -11  -1  14        5.52      -39.71     41.89 o 
 -10  -1  14      366.73      419.77     86.30 o 
  -9  -1  14     1481.22     1506.50    126.34 o 
  -8  -1  14     1330.96     1439.59    116.02 o 
  -7  -1  14     1294.46     1091.89     97.20 o 
  -6  -1  14     1399.58     1206.18     97.20 o 
  -5  -1  14     6989.54     5812.54    230.43 o 
  -4  -1  14    10511.24    10489.13    342.89 o 
  -3  -1  14      605.09      408.87     54.51 o 
  -2  -1  14     7276.37     6853.52    183.15 o 
  -1  -1  14    10854.93    10667.26    253.18 o 
   0  -1  14      666.88      724.78     49.72 o 
   1  -1  14     2622.58     2468.83    168.00 o 
   2  -1  14     4139.84     3930.68    224.00 o 
   3  -1  14     5477.08     5358.11    276.90 o 
   4  -1  14        0.44        3.79     38.33 o 
   5  -1  14      838.03     1079.04    135.18 o 
   6  -1  14     4746.11     3958.45    249.59 o 
   7  -1  14     2311.69     2499.70    172.48 o 
 -11   0  14      926.43      855.38    110.62 o 
 -10   0  14     8378.93     8643.42    341.51 o 
  -9   0  14     1403.59      986.54    101.33 o 
  -8   0  14      835.78      842.30     91.57 o 
  -7   0  14    14682.11    15066.79    478.30 o 
  -6   0  14       87.79      158.93     46.25 o 
  -5   0  14     2839.68     2290.27    126.57 o 
  -4   0  14      100.67       46.71     30.64 o 
  -3   0  14     7513.95     6875.40    239.72 o 
  -2   0  14    12329.84    11696.92    354.94 o 
  -1   0  14      277.15      307.56     35.59 o 
   0   0  14     5946.82     5566.55    154.11 o 
   1   0  14    12871.96    12275.74    457.64 o 
   2   0  14     1014.92     1089.82    122.10 o 
   3   0  14      820.45      745.10    108.44 o 
   4   0  14     7338.31     6781.07    327.97 o 
   5   0  14     2265.46     2577.73    194.05 o 
   6   0  14       77.19      107.64     61.39 o 
   7   0  14      541.09      533.38    111.31 o 
 -11   1  14     5874.92     5701.57    263.48 o 
 -10   1  14      878.22      698.62     92.61 o 
  -9   1  14      680.90      640.56     85.38 o 
  -8   1  14    14365.05    14076.58    458.67 o 
  -7   1  14        6.88       30.18     36.26 o 
  -6   1  14      750.11      616.00     70.92 o 
  -5   1  14     9229.85     9401.03    316.49 o 
  -4   1  14      699.45      998.71     77.46 o 
  -3   1  14     2140.35     2313.91    117.62 o 
  -2   1  14      291.62      249.25     41.77 o 
  -1   1  14     2695.69     2873.57    125.77 o 
   0   1  14    10774.11    10498.65    270.07 o 
   1   1  14      936.76      878.90    105.46 o 
   2   1  14     3482.71     3213.47    196.80 o 
   3   1  14    14685.61    14197.99    525.69 o 
   4   1  14       59.99       71.03     53.02 o 
   5   1  14      251.68      269.79     77.00 o 
   6   1  14     6366.46     7359.08    353.79 o 
   7   1  14      431.14      340.71     90.08 o 
 -12   2  14     2040.23     2269.73    163.41 o 
 -11   2  14       57.37       45.56     44.87 o 
 -10   2  14      313.82      345.76     74.25 o 
  -9   2  14    12527.46    12269.54    419.20 o 
  -8   2  14       30.27       18.93     33.05 o 
  -7   2  14      387.17      353.44     61.16 o 
  -6   2  14    19898.59    20178.76    592.48 o 
  -5   2  14      705.84      738.33     72.87 o 
  -4   2  14        9.14       -5.16     27.08 o 
  -3   2  14     5789.15     5788.79    213.67 o 
  -2   2  14      392.41      363.66     48.77 o 
  -1   2  14     6900.92     6751.35    230.43 o 
   0   2  14     3086.81     3058.78    129.79 o 
   1   2  14     1552.46     1597.50    132.43 o 
   2   2  14     8787.08     9466.21    386.15 o 
   3   2  14       10.89       82.51     48.43 o 
   4   2  14      680.60      973.12    120.95 o 
   5   2  14    12514.63    13146.27    511.23 o 
   6   2  14      170.21      178.67     68.74 o 
 -12   3  14     1247.01     1109.68    118.20 o 
 -11   3  14       18.15        8.03     39.71 o 
 -10   3  14     2642.77     2598.73    158.02 o 
  -9   3  14      609.54      720.77     85.03 o 
  -8   3  14      175.59      186.59     52.21 o 
  -7   3  14     9000.47     8518.10    308.00 o 
  -6   3  14     2145.11     2195.14    126.80 o 
  -5   3  14      195.44      195.20     45.79 o 
  -4   3  14    25715.56    25793.24    719.62 o 
  -3   3  14      819.53      560.58     62.43 o 
  -2   3  14      413.11      247.53     42.92 o 
  -1   3  14    13218.43    13240.94    397.74 o 
   0   3  14      319.99      198.53     37.98 o 
   1   3  14     1394.52     1185.41    119.69 o 
   2   3  14     2766.89     3120.63    194.51 o 
   3   3  14      166.80      169.84     59.56 o 
   4   3  14     4544.95     4894.62    261.18 o 
   5   3  14      104.30      188.54     72.98 o 
 -12   4  14     3708.45     3717.47    208.28 o 
 -11   4  14       38.77       -2.30     43.84 o 
 -10   4  14     2711.31     2753.53    163.07 o 
  -9   4  14     3670.99     3477.63    182.00 o 
  -8   4  14     1202.03     1197.23    100.75 o 
  -7   4  14       24.02       14.92     31.21 o 
  -6   4  14      235.32      151.93     44.98 o 
  -5   4  14    20263.29    21776.72    631.95 o 
  -4   4  14       24.22       35.92     28.00 o 
  -3   4  14     1510.79     1795.45    108.21 o 
  -2   4  14    26269.68    26721.60    736.38 o 
  -1   4  14     3346.90     3243.30    145.85 o 
   0   4  14     1784.49     2087.73    110.28 o 
   2   4  14      406.02      348.51     76.54 o 
   3   4  14      405.00      325.21     75.28 o 
   4   4  14     1125.20      904.95    116.82 o 
 -11   5  14     5680.94     5693.43    258.08 o 
 -10   5  14     3197.15     3099.40    176.15 o 
  -9   5  14        0.32       36.95     37.41 o 
  -8   5  14     3453.85     3333.16    174.31 o 
  -7   5  14     3072.22     3161.25    165.59 o 
  -6   5  14     3975.50     4193.01    192.56 o 
  -5   5  14      660.66      777.58     79.41 o 
  -4   5  14      487.91      618.07     70.11 o 
  -3   5  14     5431.20     5132.05    207.13 o 
  -2   5  14     2220.93     2118.02    119.23 o 
  -1   5  14      533.07      453.39     58.52 o 
   0   5  14    10418.96     9930.27    323.72 o 
   2   5  14       30.84       13.66     36.49 o 
   3   5  14     9014.87     9394.71    390.62 o 
 -11   6  14     3430.83     3645.63    201.39 o 
 -10   6  14      454.92      432.97     76.20 o 
  -9   6  14     4076.97     3970.16    200.13 o 
  -8   6  14     4850.79     5117.93    229.85 o 
  -7   6  14       47.84       22.95     32.48 o 
  -6   6  14     4778.78     4604.41    208.39 o 
  -5   6  14     7087.89     6612.49    258.77 o 
  -4   6  14      952.19      856.41     81.93 o 
  -3   6  14      417.00      415.98     61.74 o 
  -2   6  14     1118.91     1187.82     89.97 o 
  -1   6  14     8166.51     8209.53    289.75 o 
   0   6  14      534.59      575.95     67.59 o 
   2   6  14     8103.74     8121.17    352.98 o 
   3   6  14     2887.93     2871.27    191.41 o 
 -11   7  14      693.97      798.81     99.49 o 
 -10   7  14      700.78      877.30    100.87 o 
  -9   7  14     4331.94     4242.70    211.84 o 
  -8   7  14      345.23      448.23     73.67 o 
  -7   7  14     4423.66     4517.77    212.98 o 
  -6   7  14     8751.28     8774.35    324.87 o 
  -5   7  14      148.57      100.30     42.11 o 
  -4   7  14     3683.16     3480.96    173.51 o 
  -3   7  14     5292.23     4924.69    211.61 o 
  -2   7  14     1274.36     1196.31     95.93 o 
  -1   7  14      387.85      380.76     62.08 o 
   0   7  14      957.25      962.22     89.97 o 
   2   7  14     1283.17     1348.71    133.23 o 
 -10   8  14      520.76      571.94     87.10 o 
  -9   8  14     2569.05     2978.91    176.95 o 
  -8   8  14     1039.80     1140.77    110.85 o 
  -7   8  14     4505.20     4903.57    228.48 o 
  -6   8  14       21.20       24.10     33.51 o 
  -5   8  14     4356.79     4603.49    215.28 o 
  -4   8  14    12538.38    13112.07    436.30 o 
  -3   8  14       30.13       -2.87     31.90 o 
  -2   8  14     4186.60     3872.50    190.72 o 
  -1   8  14     6735.96     7680.17    301.12 o 
   0   8  14      133.02      155.84     53.36 o 
  -9   9  14      101.68       49.80     42.46 o 
  -8   9  14      211.39      313.28     69.20 o 
  -7   9  14      616.65      662.36     87.56 o 
  -6   9  14      145.93      113.95     47.97 o 
  -5   9  14     3448.70     3628.76    190.95 o 
  -4   9  14      350.63      384.20     70.11 o 
  -3   9  14     1695.63     1836.07    132.89 o 
  -2   9  14     9647.46    10883.19    396.94 o 
  -1   9  14        2.91       -9.41     35.80 o 
   0   9  14     1410.50     1619.07    138.85 o 
  -8  10  14     4374.84     5169.57    247.75 o 
  -7  10  14      437.06      423.90     77.69 o 
  -6  10  14       54.67       19.51     42.00 o 
  -5  10  14     2532.27     2333.65    155.38 o 
  -4  10  14       39.54       30.87     43.72 o 
  -3  10  14     4447.31     5031.41    247.41 o 
  -2  10  14      163.71      172.13     60.93 o 
  -2 -10  15        2.43       25.25     45.90 o 
   2 -10  15     2081.64     2685.14    197.38 o 
   3 -10  15     2316.78     2317.81    190.84 o 
  -4  -9  15        7.10       43.03     54.62 o 
  -3  -9  15      500.93      349.77     79.30 o 
  -2  -9  15     2001.63     2084.97    152.62 o 
   1  -9  15     2546.37     2501.19    187.16 o 
   2  -9  15     1366.25     1268.72    146.89 o 
   3  -9  15       34.18       84.92     70.00 o 
   4  -9  15     3101.21     3439.42    237.89 o 
  -5  -8  15     1353.87     1252.54    130.59 o 
  -4  -8  15     4188.14     4174.99    225.03 o 
  -3  -8  15       62.14      116.25     59.56 o 
  -2  -8  15      104.37      125.43     57.49 o 
  -1  -8  15     1464.60     1401.95    121.75 o 
   0  -8  15     1419.88     1560.43    139.66 o 
   1  -8  15     2113.23     2207.65    174.54 o 
   2  -8  15     1682.00     1619.41    160.31 o 
   3  -8  15     3849.46     4373.29    264.85 o 
   4  -8  15     2602.90     2748.60    213.33 o 
   5  -8  15      206.83      165.36     85.26 o 
  -7  -7  15       41.30        3.10     49.46 o 
  -6  -7  15      881.98      797.66    109.13 o 
  -5  -7  15     5532.88     5947.84    276.21 o 
  -4  -7  15        5.07        1.61     45.21 o 
  -3  -7  15     1565.28     1725.10    136.44 o 
  -2  -7  15     6399.94     6591.61    277.48 o 
  -1  -7  15       23.97        6.58     30.91 o 
   0  -7  15        9.76       -8.15     42.92 o 
   1  -7  15     3039.39     3034.68    203.00 o 
   2  -7  15      424.99      392.92     95.59 o 
   3  -7  15     1974.59     1868.43    168.92 o 
   4  -7  15      164.42      153.54     77.57 o 
   5  -7  15     4543.04     4702.06    290.56 o 
   6  -7  15     4717.11     4979.77    308.80 o 
  -8  -6  15     1403.31     1446.48    140.23 o 
  -7  -6  15      133.13       35.57     52.10 o 
  -6  -6  15     1498.45     1513.73    132.08 o 
  -5  -6  15        0.61        3.67     44.52 o 
  -4  -6  15     2043.36     1658.43    132.31 o 
  -3  -6  15     7002.02     7306.18    295.95 o 
  -2  -6  15        6.80        6.39     38.67 o 
  -1  -6  15     1000.40      950.32     72.52 o 
   0  -6  15    10153.36    11333.38    441.57 o 
   1  -6  15      555.88      542.10     98.69 o 
   2  -6  15      126.03       90.66     64.26 o 
   3  -6  15     5454.70     5194.70    290.79 o 
   4  -6  15     1515.78     1467.59    161.34 o 
   5  -6  15      613.55      552.20    118.54 o 
   6  -6  15      474.02      308.69    100.18 o 
  -8  -5  15     1306.19     1089.82    123.48 o 
  -7  -5  15        3.70       28.46     45.21 o 
  -6  -5  15     4054.25     3921.62    212.41 o 
  -5  -5  15       72.69       36.15     48.89 o 
  -4  -5  15     4497.69     4711.82    223.66 o 
  -3  -5  15      180.55       72.17     51.81 o 
  -2  -5  15      807.34      742.67     79.35 o 
  -1  -5  15     8560.98     8925.72    297.73 o 
   0  -5  15      490.93      581.80     93.75 o 
   1  -5  15     1354.81     1654.64    144.82 o 
   2  -5  15     9557.03     9150.40    397.85 o 
   3  -5  15      225.51      250.62     79.07 o 
   4  -5  15       47.38      -23.75     45.21 o 
   5  -5  15     6496.55     6054.21    332.67 o 
   6  -5  15       25.94      102.36     74.82 o 
   7  -5  15     1281.39     1269.07    169.61 o 
  -9  -4  15     1495.04     1256.68    132.20 o 
  -8  -4  15      323.84      258.43     71.72 o 
  -7  -4  15     6577.04     6963.64    298.71 o 
  -6  -4  15     1943.91     1934.42    140.92 o 
  -5  -4  15      114.08      152.51     54.28 o 
  -4  -4  15     3172.53     3030.87    118.46 o 
  -3  -4  15     1128.03     1052.66     69.71 o 
  -2  -4  15     5169.82     5382.24    168.02 o 
  -1  -4  15      439.04      454.66     51.03 o 
   0  -4  15      522.24      486.33     88.02 o 
   1  -4  15    10080.86    10076.81    411.05 o 
   2  -4  15     1102.35      971.05    123.93 o 
   3  -4  15     1076.06     1081.33    133.23 o 
   4  -4  15    15208.80    14526.88    569.99 o 
   5  -4  15      729.05      590.53    118.08 o 
   6  -4  15        0.33      -11.13     58.30 o 
   7  -4  15     3369.67     3414.29    253.03 o 
 -10  -3  15      212.54      179.59     72.07 o 
  -9  -3  15       50.14      174.08     66.44 o 
  -8  -3  15     6000.19     5421.34    256.59 o 
  -7  -3  15     3264.09     3193.27    182.57 o 
  -6  -3  15       40.02       70.23     48.77 o 
  -5  -3  15     7835.47     7843.05    213.69 o 
  -4  -3  15     4340.18     4528.81    149.24 o 
  -3  -3  15      474.93      428.16     47.78 o 
  -2  -3  15     5461.09     5493.52    166.34 o 
  -1  -3  15     2025.42     2086.71     99.66 o 
   0  -3  15     2577.76     2651.40    175.34 o 
   1  -3  15       14.10       11.13     39.59 o 
   2  -3  15      429.23      436.76     89.62 o 
   3  -3  15    15598.39    14969.48    569.18 o 
   4  -3  15     1951.51     2031.96    176.95 o 
   5  -3  15     1154.88     1212.27    151.02 o 
   6  -3  15     8005.09     7391.22    379.61 o 
   7  -3  15      686.55      507.44    116.82 o 
 -10  -2  15     1307.94     1265.40    129.33 o 
  -9  -2  15      619.82      587.54     93.18 o 
  -8  -2  15      190.57       95.48     51.98 o 
  -7  -2  15        3.19       12.97     39.25 o 
  -6  -2  15     6162.00     5718.44    244.08 o 
  -5  -2  15     6010.51     5918.79    174.48 o 
  -4  -2  15      259.29      248.81     38.71 o 
  -3  -2  15    11551.19    11808.28    281.93 o 
  -2  -2  15    11244.88    11508.61    275.63 o 
  -1  -2  15      108.43      194.27     34.69 o 
   0  -2  15     4250.79     4150.78    224.23 o 
   1  -2  15     2094.37     2040.33    158.59 o 
   2  -2  15     4603.77     4230.19    241.79 o 
   3  -2  15      398.70      441.92     92.61 o 
   4  -2  15        1.99      -28.92     43.95 o 
   5  -2  15     5702.01     4833.92    283.44 o 
   6  -2  15      439.03      510.54    112.34 o 
   7  -2  15       42.05      -12.05     56.00 o 
 -10  -1  15       89.28       43.15     49.92 o 
  -9  -1  15      728.02      705.28     96.28 o 
  -8  -1  15     3213.17     3341.88    185.10 o 
  -7  -1  15      936.78      819.92     89.51 o 
  -6  -1  15     2728.17     2562.24    146.66 o 
  -5  -1  15     1658.66     1543.45    109.82 o 
  -4  -1  15     6717.32     6797.36    253.03 o 
  -3  -1  15     7891.11     8015.32    279.94 o 
  -2  -1  15      622.73      674.71     52.81 o 
  -1  -1  15     7451.57     7101.59    242.25 o 
   0  -1  15    10393.12     9732.21    388.21 o 
   1  -1  15      188.11      153.43     54.74 o 
   2  -1  15     6970.15     7275.31    336.46 o 
   3  -1  15     6720.22     6329.28    315.92 o 
   4  -1  15     4163.67     3894.99    242.59 o 
   5  -1  15        4.52       51.07     58.64 o 
   6  -1  15      162.64      275.30     88.02 o 
   7  -1  15     3505.74     3021.48    226.98 o 
 -11   0  15       86.71      125.20     61.05 o 
 -10   0  15     2835.10     3009.21    184.98 o 
  -9   0  15    10447.48    10265.59    378.80 o 
  -8   0  15      391.25      446.74     74.36 o 
  -7   0  15     1019.29     1013.86     96.62 o 
  -6   0  15     7857.82     8153.30    299.62 o 
  -5   0  15      566.19      409.44     61.28 o 
  -4   0  15      597.82      495.28     60.93 o 
  -3   0  15       78.29       84.46     35.00 o 
  -2   0  15     2504.76     2413.45     94.64 o 
  -1   0  15     9662.65     9255.98    229.26 o 
   0   0  15      775.64      897.61    106.15 o 
   1   0  15     8507.64     8035.45    347.36 o 
   2   0  15    15980.20    14796.09    545.54 o 
   3   0  15        3.52      -42.00     28.00 o 
   4   0  15     1361.56     1377.74    151.59 o 
   5   0  15     3239.08     2864.39    211.03 o 
   6   0  15     1502.48     1477.58    163.41 o 
 -11   1  15      668.37      673.61     97.43 o 
 -10   1  15     6798.44     6134.43    274.95 o 
  -9   1  15      212.00      307.43     68.74 o 
  -8   1  15     1589.58     1685.63    122.79 o 
  -7   1  15    12653.02    12456.82    413.35 o 
  -6   1  15       72.52       88.59     40.39 o 
  -5   1  15      122.63       77.69     35.69 o 
  -4   1  15     4336.20     4420.23    185.44 o 
  -3   1  15      691.14      458.21     56.00 o 
  -2   1  15     3050.96     3010.81    137.13 o 
  -1   1  15     4189.93     4292.31    133.92 o 
   0   1  15     3453.23     3276.35    196.12 o 
   1   1  15     7313.41     7195.91    322.35 o 
   2   1  15        5.31       49.11     40.51 o 
   3   1  15     4507.88     4302.03    246.61 o 
   4   1  15     8456.69     8737.17    392.69 o 
   5   1  15      188.97      107.41     61.62 o 
   6   1  15     1555.64     1912.04    171.79 o 
 -11   2  15     1167.16      911.38    108.21 o 
 -10   2  15     1130.68     1131.59    113.15 o 
  -9   2  15        3.72       97.20     48.66 o 
  -8   2  15     9220.14     9198.60    336.12 o 
  -7   2  15      765.51      639.30     77.00 o 
  -6   2  15      258.25      330.95     59.67 o 
  -5   2  15    16210.22    16015.01    487.82 o 
  -4   2  15     1899.90     2373.81    128.41 o 
  -3   2  15      135.05       95.48     36.26 o 
  -2   2  15    11546.52    11311.00    353.21 o 
  -1   2  15     1857.99     1861.78    101.67 o 
   0   2  15      300.56      259.34     65.75 o 
   1   2  15     2589.99     3005.19    191.41 o 
   2   2  15     1377.21     1199.18    127.84 o 
   3   2  15     6107.77     5820.00    295.38 o 
   4   2  15       39.37       21.34     47.62 o 
   5   2  15     2406.45     2405.94    186.82 o 
   6   2  15     7185.84     7292.41    360.44 o 
 -11   3  15     2777.15     2800.70    175.69 o 
 -10   3  15      534.83      597.18     86.87 o 
  -9   3  15     1496.00     1755.40    126.92 o 
  -8   3  15      276.62      242.36     57.49 o 
  -7   3  15        9.54       46.82     36.72 o 
  -6   3  15    12594.10    12494.92    409.44 o 
  -5   3  15      515.23      475.77     63.92 o 
  -4   3  15     1865.71     1707.78    107.18 o 
  -3   3  15    14317.19    14888.93    451.44 o 
  -2   3  15     1274.11     1483.43     95.82 o 
  -1   3  15      662.12      719.51     65.87 o 
   1   3  15      616.93      464.53     88.71 o 
   2   3  15      528.09      720.77    104.89 o 
   3   3  15     3741.28     3374.12    214.25 o 
   4   3  15      118.97       71.72     52.79 o 
   5   3  15     2698.32     2913.73    207.36 o 
 -11   4  15     1245.92     1208.82    117.51 o 
 -10   4  15       48.80       13.20     38.90 o 
  -9   4  15     5186.19     5195.85    236.05 o 
  -8   4  15     2352.58     2360.61    145.05 o 
  -7   4  15     1876.06     1700.09    118.89 o 
  -6   4  15     1203.67     1196.66     97.08 o 
  -5   4  15       98.69      116.13     40.39 o 
  -4   4  15     4453.56     4496.08    193.82 o 
  -3   4  15      553.22      440.54     59.90 o 
  -2   4  15      199.40      258.31     49.11 o 
  -1   4  15    14047.01    15277.71    456.84 o 
   0   4  15     4191.01     4026.85    167.66 o 
   1   4  15       22.94        5.05     30.75 o 
   2   4  15    10644.40    10426.24    424.82 o 
   3   4  15      480.34      369.05     85.15 o 
   4   4  15      148.19      244.43     74.25 o 
 -11   5  15       85.01       53.02     46.93 o 
 -10   5  15     6077.62     5990.98    266.12 o 
  -9   5  15     2974.10     2583.24    158.71 o 
  -8   5  15        4.75       -9.30     31.79 o 
  -7   5  15     3666.00     3919.09    192.44 o 
  -6   5  15     3135.46     3052.93    162.38 o 
  -5   5  15      206.08      175.92     49.46 o 
  -4   5  15     1879.38     1625.38    110.39 o 
  -3   5  15      692.26      745.33     76.31 o 
  -2   5  15     8121.75     7247.20    263.82 o 
  -1   5  15      983.04      856.41     77.92 o 
   0   5  15      226.54      180.16     44.30 o 
   2   5  15      726.11      757.84    110.16 o 
   3   5  15      258.79      186.36     64.95 o 
 -11   6  15     1563.70     1467.82    129.44 o 
 -10   6  15     3013.65     3109.27    180.85 o 
  -9   6  15       91.84       78.49     43.15 o 
  -8   6  15     3686.81     3834.98    197.15 o 
  -7   6  15     3083.09     3405.91    180.51 o 
  -6   6  15       55.77       96.51     44.18 o 
  -5   6  15    12313.76    12080.77    407.38 o 
  -4   6  15     2481.37     2266.74    133.92 o 
  -3   6  15      660.01      843.67     84.00 o 
  -2   6  15      920.01     1086.38     90.89 o 
  -1   6  15     1135.07     1223.40     93.30 o 
   0   6  15     2691.01     2622.25    139.89 o 
   2   6  15       64.95      100.64     51.41 o 
 -10   7  15      971.59      985.63    107.87 o 
  -9   7  15     2111.71     2083.48    145.16 o 
  -8   7  15     1287.54     1529.91    123.59 o 
  -7   7  15       36.01        5.97     35.69 o 
  -6   7  15     6429.88     7077.59    286.08 o 
  -5   7  15     9738.31     9313.01    339.79 o 
  -4   7  15        0.29       14.00     35.11 o 
  -3   7  15     3242.11     3291.62    169.49 o 
  -2   7  15     6095.93     5980.89    244.43 o 
  -1   7  15       37.80       20.66     33.16 o 
   0   7  15      983.17      960.26     92.61 o 
   2   7  15     2923.77     2829.84    195.77 o 
  -9   8  15       94.19       62.77     46.02 o 
  -8   8  15     2189.37     2091.86    144.93 o 
  -7   8  15      399.71      294.57     66.79 o 
  -6   8  15     2098.19     2082.79    141.84 o 
  -5   8  15      102.21      152.85     53.48 o 
  -4   8  15     2325.26     2235.42    143.10 o 
  -3   8  15     8884.05     8995.83    334.51 o 
  -2   8  15      263.12      406.46     71.72 o 
  -1   8  15     4863.21     5474.59    242.82 o 
   0   8  15     4541.77     5014.65    233.18 o 
  -8   9  15      149.45       44.75     42.57 o 
  -7   9  15       46.76       37.52     42.34 o 
  -6   9  15     4306.55     4286.54    218.49 o 
  -5   9  15       23.07       19.51     37.41 o 
  -4   9  15     2722.92     2980.40    174.20 o 
  -3   9  15      473.77      713.89     90.66 o 
  -2   9  15     3826.31     3963.27    210.34 o 
  -1   9  15     6422.09     7310.89    308.69 o 
  -5  10  15       62.02       10.33     40.51 o 
  -3  -9  16      580.95      564.94     94.90 o 
  -2  -9  16     2089.12     2100.12    155.15 o 
   1  -9  16      222.05      285.28     84.00 o 
   2  -9  16     3429.13     3684.53    241.33 o 
   3  -9  16     1252.88     1390.48    161.12 o 
  -5  -8  16       72.91      -22.03     50.26 o 
  -4  -8  16     2013.20     2053.87    155.26 o 
  -3  -8  16     7147.39     7509.99    319.36 o 
  -2  -8  16       15.68        4.48     46.48 o 
   0  -8  16     1159.87     1133.89    132.20 o 
   1  -8  16     1173.04     1623.66    160.43 o 
   2  -8  16      198.03      377.31     94.79 o 
   3  -8  16       78.12      115.21     74.59 o 
   4  -8  16     3291.62     3074.16    233.07 o 
  -6  -7  16      115.54       82.85     55.31 o 
  -5  -7  16     1428.97     1431.22    134.26 o 
  -4  -7  16     6409.45     6551.21    292.05 o 
  -3  -7  16      167.50      145.28     57.72 o 
  -2  -7  16     2243.58     2659.78    166.74 o 
  -1  -7  16     6429.10     7190.05    324.41 o 
   0  -7  16       26.86       16.75     49.00 o 
   1  -7  16      181.67      240.07     78.38 o 
   2  -7  16     4626.83     5074.44    284.25 o 
   3  -7  16     1864.34     2037.01    187.16 o 
   4  -7  16      179.05      192.21     83.54 o 
   5  -7  16      776.39      886.02    148.61 o 
  -7  -6  16     1073.83     1107.61    125.08 o 
  -6  -6  16        0.62       14.23     48.66 o 
  -5  -6  16     1401.93     1377.28    128.87 o 
  -4  -6  16       83.55      115.56     54.28 o 
  -3  -6  16     1620.79     1744.73    135.07 o 
  -2  -6  16     8455.54     8812.73    245.54 o 
  -1  -6  16       42.60      -11.82     38.79 o 
   0  -6  16     1202.25     1226.95    132.89 o 
   1  -6  16     9598.16     9696.40    415.07 o 
   2  -6  16       36.78      -15.49     44.30 o 
   3  -6  16      351.49      401.53     98.92 o 
   4  -6  16     5777.88     5375.79    309.72 o 
   5  -6  16       17.66      -14.11     59.21 o 
  -8  -5  16     5840.35     6190.31    295.15 o 
  -7  -5  16      412.33      373.07     85.61 o 
  -6  -5  16      235.77      170.64     61.39 o 
  -5  -5  16     5769.65     5936.93    266.92 o 
  -4  -5  16      174.54      145.28     58.41 o 
  -3  -5  16     2655.82     2541.84    217.63 o 
  -2  -5  16      943.46     1006.39     74.49 o 
  -1  -5  16      616.41      512.38     91.23 o 
   0  -5  16     5142.71     5267.57    271.74 o 
   1  -5  16      495.59      645.72    107.41 o 
   2  -5  16     1576.95     1670.37    165.36 o 
   3  -5  16    10678.09    11751.54    495.39 o 
   4  -5  16      232.54      166.39     77.57 o 
   5  -5  16      365.02      216.77     86.07 o 
   6  -5  16     4974.58     4829.55    311.79 o 
  -9  -4  16     3059.50     2772.81    188.89 o 
  -8  -4  16     2048.81     1914.22    151.71 o 
  -7  -4  16      503.65      590.76     96.05 o 
  -6  -4  16     7900.79     7862.28    321.54 o 
  -5  -4  16     3694.92     3791.60    198.64 o 
  -4  -4  16        0.52      -26.21     22.37 o 
  -3  -4  16     3005.02     3295.41    204.38 o 
  -2  -4  16      114.00       70.35     64.49 o 
  -1  -4  16     1724.33     1929.02    147.92 o 
   0  -4  16      129.28      146.08     58.41 o 
   1  -4  16      304.16      240.75     77.00 o 
   2  -4  16     8429.96     8701.60    392.12 o 
   3  -4  16      426.67      402.10     96.85 o 
   4  -4  16      261.19      232.15     84.00 o 
   5  -4  16     6977.80     6561.77    356.08 o 
   6  -4  16      526.94      438.48    112.00 o 
  -9  -3  16       21.51       26.51     50.03 o 
  -8  -3  16        4.40       21.23     49.57 o 
  -7  -3  16     5523.56     5453.02    255.56 o 
  -6  -3  16     1703.24     1567.66    124.62 o 
  -5  -3  16      443.14      465.10     78.49 o 
  -4  -3  16    10476.53     9998.24    257.53 o 
  -3  -3  16     3892.66     4364.57    151.13 o 
  -2  -3  16      261.59      324.09     56.34 o 
  -1  -3  16     5703.11     5946.34    282.07 o 
   0  -3  16      885.87      721.81    103.39 o 
   1  -3  16     1128.97     1204.92    134.61 o 
   2  -3  16      679.71      584.10    104.20 o 
   3  -3  16        1.89       14.23     45.90 o 
   4  -3  16     6211.15     6207.64    332.33 o 
   5  -3  16      293.21      273.92     89.62 o 
   6  -3  16      971.18      808.67    142.41 o 
 -10  -2  16     1468.15     1483.20    144.71 o 
  -9  -2  16     1750.73     2038.15    156.41 o 
  -8  -2  16      787.38      663.97     97.20 o 
  -7  -2  16      675.98      576.87     85.84 o 
  -6  -2  16     2058.42     1822.07    128.98 o 
  -5  -2  16     7747.83     7559.41    210.45 o 
  -4  -2  16     3761.23     3303.53    122.73 o 
  -3  -2  16       14.61      -10.05     20.29 o 
  -2  -2  16    10682.09     9901.02    249.69 o 
  -1  -2  16     4499.37     4531.08    236.74 o 
   0  -2  16        8.17       10.10     35.23 o 
   1  -2  16     4759.26     4522.24    251.43 o 
   2  -2  16     4724.47     4568.72    260.84 o 
   3  -2  16     1784.11     1791.09    162.95 o 
   4  -2  16      758.73      751.07    125.43 o 
   5  -2  16      210.14      103.28     67.71 o 
   6  -2  16     3463.34     3657.91    257.62 o 
 -10  -1  16     4216.25     4396.13    238.34 o 
  -9  -1  16       64.68       16.30     45.67 o 
  -8  -1  16     1814.64     1782.37    137.02 o 
  -7  -1  16     7760.62     7631.28    300.89 o 
  -6  -1  16     1480.91     1602.89    119.00 o 
  -5  -1  16       74.42       71.95     41.08 o 
  -4  -1  16      419.75      496.02     50.54 o 
  -3  -1  16     5284.73     5598.86    167.35 o 
  -2  -1  16     4056.18     4078.70    135.95 o 
  -1  -1  16        1.17       40.55     22.14 o 
   0  -1  16     9166.79     9383.35    387.87 o 
   1  -1  16     9392.06     9523.93    399.80 o 
   2  -1  16       10.89      -12.85     34.43 o 
   3  -1  16     5838.11     5590.95    301.23 o 
   4  -1  16     2730.81     2923.83    215.62 o 
   5  -1  16      645.17      708.72    126.00 o 
   6  -1  16       35.49       17.21     53.59 o 
 -10   0  16        7.62       32.25     46.02 o 
  -9   0  16     2277.40     2116.07    148.49 o 
  -8   0  16    11250.03    11384.21    406.57 o 
  -7   0  16       82.10       54.05     40.85 o 
  -6   0  16     1729.76     1791.09    123.59 o 
  -5   0  16     6580.34     7066.92    268.18 o 
  -4   0  16      409.92      284.13     53.02 o 
  -3   0  16      703.82      648.25     67.93 o 
  -2   0  16     3311.15     3395.23    119.54 o 
  -1   0  16     5891.31     5260.56    331.93 o 
   0   0  16     3408.67     3318.70    200.59 o 
   1   0  16      275.80      309.95     76.89 o 
   2   0  16     7813.13     7394.89    344.49 o 
   3   0  16     7791.64     7655.38    363.54 o 
   4   0  16      134.41      304.33     85.49 o 
   5   0  16     2703.38     2398.02    202.08 o 
 -10   1  16      286.19      228.94     69.31 o 
  -9   1  16     4953.70     4683.59    229.05 o 
  -8   1  16       76.13      117.62     55.20 o 
  -7   1  16     1177.08     1286.97    108.10 o 
  -6   1  16    11814.52    10952.74    371.80 o 
  -5   1  16      808.68      732.02     76.54 o 
  -4   1  16      435.93      462.80     62.77 o 
  -3   1  16    11501.00    11233.20    358.84 o 
  -2   1  16     3505.56     3559.80    156.07 o 
  -1   1  16      560.51      668.07     63.98 o 
   0   1  16     4275.98     4575.60    245.80 o 
   1   1  16     2907.89     2367.61    171.56 o 
   2   1  16     2960.15     2800.47    194.85 o 
   3   1  16      201.33      161.46     68.28 o 
   4   1  16     4059.23     4721.34    275.07 o 
   5   1  16     5334.82     5419.16    304.44 o 
 -11   2  16      205.28      221.59     69.08 o 
 -10   2  16     1070.38     1027.28    111.08 o 
  -9   2  16     1533.12     1502.36    122.44 o 
  -8   2  16        8.14       53.59     41.66 o 
  -7   2  16     8065.95     7652.51    292.28 o 
  -6   2  16       30.14       37.87     35.46 o 
  -5   2  16     1944.42     2263.30    131.62 o 
  -4   2  16    11758.13    11960.85    385.35 o 
  -3   2  16       12.74       -8.95     21.80 o 
  -2   2  16     1419.66     1307.51     88.59 o 
  -1   2  16    11616.97    11254.31    351.26 o 
   0   2  16       49.60      101.10     47.16 o 
   1   2  16       80.05        9.52     35.92 o 
   2   2  16     4254.25     4225.72    244.66 o 
   3   2  16      885.71      797.20    117.51 o 
   4   2  16     2714.29     2709.47    202.08 o 
   5   2  16       10.14      -10.10     45.10 o 
 -11   3  16       66.09       94.10     57.72 o 
 -10   3  16     4868.34     4662.01    231.23 o 
  -9   3  16     2626.12     2634.88    159.97 o 
  -8   3  16      189.84      263.71     63.00 o 
  -7   3  16      407.27      421.38     71.72 o 
  -6   3  16      341.83      369.39     63.46 o 
  -5   3  16     9924.35    10181.82    349.08 o 
  -4   3  16        9.21       24.90     30.87 o 
  -3   3  16     1333.02     1384.74     96.62 o 
  -2   3  16    14833.34    15089.40    456.03 o 
  -1   3  16      757.82      968.87     78.49 o 
   0   3  16      412.37      349.20     76.43 o 
   1   3  16    10403.44    10435.31    427.46 o 
   2   3  16       63.72      211.26     65.75 o 
   3   3  16      147.18       65.64     57.03 o 
   4   3  16     2528.11     2795.99    204.61 o 
 -11   4  16     4866.63     4938.92    245.34 o 
 -10   4  16     2579.03     2015.66    144.48 o 
  -9   4  16      661.70      714.23     90.77 o 
  -8   4  16     6039.29     5869.69    255.10 o 
  -7   4  16     2656.16     2760.07    158.93 o 
  -6   4  16     1333.15     1195.74    100.18 o 
  -5   4  16     1870.45     1890.92    121.52 o 
  -4   4  16       38.70       92.15     38.44 o 
  -3   4  16     5041.10     4970.93    207.13 o 
  -2   4  16       17.78       11.36     28.34 o 
  -1   4  16       15.51       35.23     30.87 o 
   1   4  16       14.27       63.92     49.57 o 
   2   4  16     1548.16     1193.45    134.15 o 
   3   4  16     7373.06     7361.27    348.16 o 
   4   4  16      561.04      697.94    114.52 o 
 -10   5  16       80.59       24.56     42.57 o 
  -9   5  16     3807.02     3875.49    202.31 o 
  -8   5  16     3859.44     3864.35    199.67 o 
  -7   5  16        1.13        0.80     33.97 o 
  -6   5  16     8520.70     8504.22    318.90 o 
  -5   5  16     2225.46     2573.25    148.95 o 
  -4   5  16      602.78      420.57     64.03 o 
  -3   5  16     2416.73     2717.96    146.66 o 
  -2   5  16     2011.60     1991.91    121.30 o 
  -1   5  16     4560.69     4652.03    196.23 o 
   1   5  16        3.69       20.31     43.15 o 
   2   5  16     8596.77     8769.19    386.61 o 
   3   5  16      878.91      985.97    127.72 o 
 -10   6  16     1879.73     1726.37    136.33 o 
  -9   6  16      959.58      909.54    103.16 o 
  -8   6  16        0.46       20.08     37.41 o 
  -7   6  16     5648.20     5883.57    256.82 o 
  -6   6  16     3389.40     3397.30    181.08 o 
  -5   6  16      109.21       64.49     41.66 o 
  -4   6  16     4622.75     4721.46    214.48 o 
  -3   6  16     2196.84     2450.70    142.18 o 
  -2   6  16     1078.74     1080.07     91.34 o 
  -1   6  16     1354.82     1427.43    103.16 o 
   2   6  16       10.30        3.10     43.84 o 
  -9   7  16     1433.75     1295.46    122.10 o 
  -8   7  16     1038.40      893.71    101.10 o 
  -7   7  16      467.40      387.53     72.75 o 
  -6   7  16       32.07       54.16     43.26 o 
  -5   7  16     5789.88     6005.79    257.16 o 
  -4   7  16     6147.78     6114.57    256.36 o 
  -3   7  16       43.22      103.62     41.66 o 
  -2   7  16     4746.04     4907.47    219.87 o 
  -1   7  16     4952.27     4879.47    217.12 o 
  -8   8  16       16.35        0.23     38.10 o 
  -7   8  16     2859.81     2889.52    175.69 o 
  -6   8  16      896.86      895.89    100.30 o 
  -5   8  16     1424.84     1130.90    108.56 o 
  -4   8  16     1004.41     1146.05    108.90 o 
  -3   8  16     2849.19     2889.63    167.66 o 
  -2   8  16     3691.76     3983.13    201.05 o 
  -1   8  16       49.88       54.39     43.15 o 
  -6   9  16       35.44       63.57     45.44 o 
  -5   9  16     4069.96     4279.08    220.21 o 
  -4   9  16      111.40       94.79     48.54 o 
  -3   9  16      714.49      693.92     93.98 o 
  -3  -8  17     1733.16     1857.99    147.92 o 
   0  -8  17      411.80      411.97     96.85 o 
   1  -8  17     2232.24     2226.12    188.66 o 
   2  -8  17     1356.95     1481.25    165.36 o 
   3  -8  17       45.48       66.21     71.26 o 
  -5  -7  17      410.81      327.62     82.85 o 
  -4  -7  17     1358.96     1132.40    119.23 o 
  -3  -7  17     4369.59     4871.21    242.48 o 
  -1  -7  17     1400.29     1332.18    136.44 o 
   0  -7  17     5863.10     6406.85    319.25 o 
   1  -7  17      150.68      193.13     80.67 o 
   2  -7  17     1552.81     1735.55    177.07 o 
   3  -7  17     3755.94     3424.16    244.54 o 
   4  -7  17      513.08      538.08    128.75 o 
  -6  -6  17     3527.53     3397.19    206.67 o 
  -5  -6  17      210.03      196.12     73.33 o 
  -4  -6  17     2385.82     2378.74    166.05 o 
  -3  -6  17      131.93      123.93     56.00 o 
  -2  -6  17     1004.38     1021.85     78.19 o 
  -1  -6  17     6247.08     6680.20    315.92 o 
   0  -6  17      271.94      247.53     80.56 o 
   1  -6  17     3773.28     4197.26    256.48 o 
   2  -6  17     8484.77     8851.70    408.53 o 
   3  -6  17       20.32       62.66     73.33 o 
   4  -6  17      498.98      421.72    110.62 o 
  -7  -5  17     6314.10     6470.08    299.16 o 
  -6  -5  17     1017.10     1026.02    118.31 o 
  -5  -5  17      328.56      427.46     84.23 o 
  -4  -5  17     2312.85     2273.97    153.08 o 
  -3  -5  17        2.07       -5.33     28.73 o 
  -2  -5  17     1135.14     1279.78     85.22 o 
  -1  -5  17      532.71      573.31     96.74 o 
   0  -5  17     1037.81     1036.58    127.15 o 
   1  -5  17     5504.25     5251.51    286.77 o 
   2  -5  17        4.91      -36.26     43.72 o 
   3  -5  17      641.87      730.18    127.95 o 
   4  -5  17     7634.36     7361.61    384.66 o 
   5  -5  17      167.12      211.38     93.87 o 
  -8  -4  17     4409.10     4302.60    236.16 o 
  -7  -4  17     1416.16     1361.68    131.16 o 
  -6  -4  17      137.79      103.28     51.75 o 
  -5  -4  17     4794.85     4717.09    229.16 o 
  -4  -4  17     2892.49     3040.76    124.34 o 
  -3  -4  17       22.70       50.42     30.10 o 
  -2  -4  17     7580.39     7859.91    224.64 o 
  -1  -4  17       20.56       60.59     51.64 o 
   0  -4  17      733.60      666.95    107.07 o 
   1  -4  17     1191.06     1004.90    129.79 o 
   2  -4  17       12.87      -21.23     41.43 o 
   3  -4  17     6435.27     6339.26    337.61 o 
   4  -4  17        0.32       40.28     57.03 o 
   5  -4  17      457.68      479.33    117.51 o 
  -9  -3  17      942.22     1300.05    137.25 o 
  -8  -3  17       39.01       28.23     50.15 o 
  -7  -3  17       63.31       31.44     44.98 o 
  -6  -3  17     3505.21     3454.57    190.84 o 
  -5  -3  17      585.52      444.10     77.11 o 
  -4  -3  17      105.95      102.65     34.48 o 
  -3  -3  17     8566.23     8423.66    254.12 o 
  -2  -3  17     3297.44     3368.94    129.67 o 
  -1  -3  17      856.84      736.95    104.89 o 
   0  -3  17     4907.91     5045.98    268.98 o 
   1  -3  17     3593.38     3550.73    227.21 o 
   2  -3  17     1532.51     1628.25    163.07 o 
   3  -3  17      938.73      848.26    131.97 o 
   4  -3  17        1.12        3.79     53.48 o 
   5  -3  17     3219.39     3229.19    249.02 o 
  -9  -2  17     1646.17     1595.78    140.57 o 
  -8  -2  17     2239.60     2038.61    153.77 o 
  -7  -2  17     1606.00     1376.48    119.92 o 
  -6  -2  17        2.26      -32.48     31.67 o 
  -5  -2  17      426.73      442.36     54.45 o 
  -4  -2  17     5086.19     5142.03    165.19 o 
  -3  -2  17     2008.94     1761.34     88.96 o 
  -2  -2  17      752.18      696.41     58.59 o 
  -1  -2  17     8968.47     9528.75    393.03 o 
   0  -2  17     7619.92     6868.63    322.80 o 
   1  -2  17       83.30      150.67     63.92 o 
   2  -2  17     9048.00     8160.65    382.13 o 
   3  -2  17     1444.47     1353.76    155.38 o 
   4  -2  17      352.83      268.64     88.25 o 
   5  -2  17     1247.08     1164.41    158.02 o 
  -9  -1  17     6042.86     6104.59    280.80 o 
  -8  -1  17       57.92       73.90     51.52 o 
  -7  -1  17     2089.67     1827.23    131.97 o 
  -6  -1  17     5011.87     5146.28    231.12 o 
  -5  -1  17      117.62      141.83     35.17 o 
  -4  -1  17        2.74       27.25     42.98 o 
  -3  -1  17     1166.23     1128.85    119.29 o 
  -2  -1  17     3503.08     3036.86    116.27 o 
  -1  -1  17     3353.27     3333.16    202.66 o 
   0  -1  17      365.58      356.66     80.79 o 
   1  -1  17     8422.50     8109.12    367.90 o 
   2  -1  17     5127.92     5282.03    290.10 o 
   3  -1  17        8.95       76.77     58.64 o 
   4  -1  17     5188.19     5029.80    296.07 o 
   5  -1  17     1166.32     1202.63    160.08 o 
 -10   0  17     2448.27     2523.11    172.93 o 
  -9   0  17        0.08      -29.26     43.38 o 
  -8   0  17     3455.32     3527.55    194.51 o 
  -7   0  17     4876.22     4928.36    228.25 o 
  -6   0  17       48.30      -20.08     30.18 o 
  -5   0  17     1767.18     1674.04    116.02 o 
  -4   0  17     7998.68     7490.25    276.56 o 
  -3   0  17      717.21      658.65     55.81 o 
  -2   0  17      907.96      823.02     60.18 o 
  -1   0  17     4117.24     3680.98    215.16 o 
   0   0  17     1417.99     1028.31    120.84 o 
   1   0  17     2567.72     2492.58    183.84 o 
   2   0  17        6.90       33.62     50.15 o 
   3   0  17     6286.61     6292.56    330.15 o 
   4   0  17     4896.09     5169.57    302.03 o 
   5   0  17      121.87       46.82     62.31 o 
 -10   1  17     2300.91     2352.01    168.34 o 
  -9   1  17      325.08      284.36     69.66 o 
  -8   1  17     4376.71     4187.16    212.30 o 
  -7   1  17      431.37      516.39     77.46 o 
  -6   1  17     2332.31     2435.78    142.98 o 
  -5   1  17    10309.25     9418.12    329.69 o 
  -4   1  17      371.95      341.74     58.98 o 
  -3   1  17     5158.66     4878.44    200.02 o 
  -2   1  17     7536.20     7098.53    197.80 o 
  -1   1  17       74.61       77.92     46.48 o 
   0   1  17       88.64       43.95     43.95 o 
   1   1  17     2041.51     1975.73    161.34 o 
   2   1  17     2431.42     1916.28    166.85 o 
   3   1  17     3653.90     3480.73    231.80 o 
   4   1  17      508.59      450.41    103.39 o 
 -10   2  17      179.57       74.02     51.18 o 
  -9   2  17      211.47      249.25     65.64 o 
  -8   2  17     2138.62     1796.02    130.36 o 
  -7   2  17      125.53       62.08     40.85 o 
  -6   2  17     5835.83     5715.00    239.72 o 
  -5   2  17       32.13        8.03     32.25 o 
  -4   2  17     5437.15     5560.20    225.95 o 
  -3   2  17     8320.30     8033.96    284.82 o 
  -2   2  17      117.88      112.34     36.15 o 
  -1   2  17     4477.28     4147.00    231.80 o 
   0   2  17     8029.49     7357.25    339.56 o 
   1   2  17        4.00      -24.21     33.39 o 
   2   2  17       41.61       65.07     54.16 o 
   3   2  17     4355.91     4076.08    250.85 o 
   4   2  17     1493.74     1366.27    157.56 o 
 -10   3  17       71.91       41.77     49.46 o 
  -9   3  17     4993.71     4760.59    230.54 o 
  -8   3  17     2245.39     2019.79    138.62 o 
  -7   3  17      292.29      239.72     59.33 o 
  -6   3  17     2277.38     2158.53    137.59 o 
  -5   3  17      763.77      632.64     77.69 o 
  -4   3  17     6513.14     6133.05    242.48 o 
  -3   3  17      947.99      796.85     77.69 o 
  -2   3  17     1273.45     1208.71     88.25 o 
   0   3  17       30.54       -1.03     38.56 o 
   1   3  17     2600.65     2498.66    186.02 o 
   2   3  17     6873.78     6667.12    328.20 o 
   3   3  17      237.48      229.16     78.03 o 
 -10   4  17     5386.96     5696.29    265.66 o 
  -9   4  17     2537.14     2336.17    157.90 o 
  -8   4  17      384.45      390.28     76.89 o 
  -7   4  17     9161.82     8803.27    333.25 o 
  -6   4  17     1153.96     1120.69    103.39 o 
  -5   4  17      105.57       96.62     43.49 o 
  -4   4  17     3687.39     3726.31    179.71 o 
  -3   4  17      183.43      208.28     47.62 o 
  -2   4  17     2776.35     2664.25    141.61 o 
   0   4  17      554.26      462.92     90.31 o 
   1   4  17     7996.02     6674.46    327.39 o 
   2   4  17      131.47      131.62     61.16 o 
   3   4  17     1791.99     2312.76    186.25 o 
 -10   5  17      218.67      294.80     71.61 o 
  -9   5  17       14.15       -2.52     36.72 o 
  -8   5  17     4546.97     5393.57    248.10 o 
  -7   5  17     2374.72     2366.70    150.56 o 
  -6   5  17      446.97      536.71     80.44 o 
  -5   5  17    11676.10    11076.10    385.46 o 
  -4   5  17     2716.57     2804.48    154.46 o 
  -3   5  17      145.10      168.80     46.36 o 
  -2   5  17     2650.48     2424.99    139.20 o 
   1   5  17      310.78      247.07     74.48 o 
   2   5  17      322.62      352.41     86.75 o 
  -9   6  17     1878.21     1766.19    139.31 o 
  -8   6  17      227.80      294.92     72.07 o 
  -7   6  17       34.47       49.34     43.26 o 
  -6   6  17    11261.14    11160.67    398.31 o 
  -5   6  17     4101.65     4060.93    199.90 o 
  -4   6  17        9.17        8.72     34.08 o 
  -3   6  17     3790.03     4259.80    202.77 o 
  -2   6  17     2392.37     2608.71    148.38 o 
   1   6  17      684.45      754.63    115.33 o 
  -8   7  17     2772.32     3001.40    181.89 o 
  -7   7  17     2033.36     1885.99    140.34 o 
  -6   7  17     1268.08     1183.69    112.92 o 
  -5   7  17      513.69      451.33     79.18 o 
  -4   7  17     5450.05     5783.85    253.72 o 
  -3   7  17     3085.52     3295.40    176.03 o 
  -2   7  17       48.68       31.79     36.61 o 
  -7   8  17      401.95      430.21     81.71 o 
  -6   8  17     3511.65     3600.76    201.05 o 
  -5   8  17      386.66      407.26     76.66 o 
  -4   8  17      550.59      617.49     85.61 o 
  -3   8  17      801.59      816.94     95.59 o 
   0  -8  18      125.07      109.25     75.97 o 
  -4  -7  18      166.25       95.13     62.66 o 
  -3  -7  18     1535.46     1776.86    142.30 o 
  -1  -7  18       85.98       69.08     55.77 o 
   0  -7  18     3125.55     3330.86    227.10 o 
   1  -7  18     5377.97     5683.10    315.00 o 
   2  -7  18       24.45       61.74     63.57 o 
  -5  -6  18     4426.46     4915.51    255.21 o 
  -4  -6  18       11.73       -9.30     47.51 o 
  -3  -6  18     1216.64     1313.25    125.66 o 
  -2  -6  18      829.86      746.02    107.75 o 
  -1  -6  18      481.83      450.87     96.85 o 
   0  -6  18     2116.22     2108.50    173.85 o 
   1  -6  18       42.07        6.08     58.64 o 
   3  -6  18     4600.99     4845.85    303.98 o 
  -6  -5  18     5461.93     5766.75    275.07 o 
  -5  -5  18     2150.40     2492.12    171.79 o 
  -4  -5  18        3.92       10.10     46.48 o 
  -3  -5  18     5059.82     5325.05    180.66 o 
  -2  -5  18       62.19       78.03     50.84 o 
  -1  -5  18      104.11       91.92     57.49 o 
   0  -5  18     2558.68     2562.70    193.82 o 
   1  -5  18      433.68      824.51    128.18 o 
   2  -5  18     2530.27     2449.66    203.00 o 
   3  -5  18      190.64      208.51     82.39 o 
   4  -5  18      600.99      796.97    143.44 o 
  -7  -4  18     3587.86     3517.11    207.82 o 
  -6  -4  18      805.00      685.54    100.98 o 
  -5  -4  18       23.47       14.80     42.34 o 
  -4  -4  18     7408.47     7163.31    296.30 o 
  -3  -4  18      583.80      626.80     63.59 o 
  -2  -4  18     1343.39     1222.71    127.38 o 
  -1  -4  18     7867.75     7636.22    349.43 o 
   0  -4  18      325.99      428.15     93.98 o 
   1  -4  18      134.66      192.21     77.69 o 
   2  -4  18     2239.58     1975.50    181.31 o 
   3  -4  18        6.73       21.34     56.00 o 
   4  -4  18     3113.54     3429.55    255.10 o 
  -8  -3  18      505.53      564.48     98.34 o 
  -7  -3  18      143.23      166.85     68.74 o 
  -6  -3  18      187.00      124.16     55.77 o 
  -5  -3  18     3685.99     3908.19    204.72 o 
  -4  -3  18      188.95      212.88     44.21 o 
  -3  -3  18      221.09      171.16     39.88 o 
  -2  -3  18    10211.84    10170.34    410.36 o 
  -1  -3  18     2287.12     2306.22    174.20 o 
   0  -3  18        8.80        6.08     42.11 o 
   1  -3  18     9998.72    10564.98    452.36 o 
   2  -3  18      483.00      405.20     99.03 o 
   3  -3  18      215.93      289.18     91.34 o 
   4  -3  18     2826.43     3084.14    240.75 o 
  -8  -2  18     1524.52     1471.50    136.44 o 
  -7  -2  18     1893.37     1913.64    145.74 o 
  -6  -2  18      588.94      428.15     77.00 o 
  -5  -2  18       53.48       71.26     32.78 o 
  -4  -2  18      461.85      488.39     62.14 o 
  -3  -2  18     4084.89     3849.13    273.46 o 
  -2  -2  18      342.25      344.61     79.64 o 
  -1  -2  18      512.85      556.56     97.89 o 
   0  -2  18    13197.31    12599.80    497.58 o 
   1  -2  18     1192.51     1127.46    139.54 o 
   2  -2  18        8.08       12.05     52.21 o 
   3  -2  18     9139.38     8404.61    406.80 o 
   4  -2  18     1183.80     1228.22    162.26 o 
  -9  -1  18     3610.91     3514.70    207.25 o 
  -8  -1  18     3775.61     3671.80    204.72 o 
  -7  -1  18      251.82      203.23     56.80 o 
  -6  -1  18     4015.23     3657.00    180.68 o 
  -5  -1  18     5353.40     5169.88    169.61 o 
  -4  -1  18      226.46      262.48     45.34 o 
  -3  -1  18     2420.67     2181.38    101.08 o 
  -2  -1  18     5844.31     5224.88    264.16 o 
  -1  -1  18     4619.16     4560.68    249.36 o 
   0  -1  18      232.67      277.59     78.49 o 
   1  -1  18        4.48       20.77     45.90 o 
   2  -1  18     7003.28     6436.23    334.97 o 
   3  -1  18     2945.13     2773.04    218.03 o 
   4  -1  18       82.27      -18.48     52.44 o 
  -9   0  18     1758.00     1374.07    129.44 o 
  -8   0  18       27.67       23.98     42.00 o 
  -7   0  18     3744.53     3521.81    190.84 o 
  -6   0  18     3422.47     3533.75    184.30 o 
  -5   0  18       34.22      102.71     45.67 o 
  -4   0  18     5034.45     4719.39    206.56 o 
  -3   0  18    10541.45    10215.69    263.91 o 
  -2   0  18       87.91       96.05     48.89 o 
  -1   0  18     1433.86     1536.91    140.57 o 
   0   0  18     4013.33     3868.72    232.49 o 
   1   0  18     1104.91     1028.89    134.03 o 
   2   0  18     1020.36      833.46    130.48 o 
   3   0  18      330.41      203.69     83.31 o 
   4   0  18     8834.11     8217.91    406.46 o 
  -9   1  18     1386.15     1277.79    124.62 o 
  -8   1  18      534.72      664.31     92.61 o 
  -7   1  18     1890.99     1907.79    134.95 o 
  -6   1  18      111.32       69.77     42.92 o 
  -5   1  18     2447.01     2254.69    138.28 o 
  -4   1  18     7663.44     7234.92    270.82 o 
  -3   1  18       53.94       22.49     30.75 o 
  -2   1  18     7103.35     6901.67    198.46 o 
  -1   1  18     8502.88     8090.42    360.44 o 
   0   1  18       24.84       45.33     42.92 o 
   1   1  18      536.48      570.10    104.43 o 
   2   1  18     3725.62     3595.94    237.54 o 
   3   1  18     3697.87     3909.91    253.72 o 
  -9   2  18      506.71      499.64     89.39 o 
  -8   2  18       77.35       77.57     51.30 o 
  -7   2  18     2629.84     2666.43    159.16 o 
  -6   2  18      317.93      359.41     67.13 o 
  -5   2  18     3398.17     3074.39    163.07 o 
  -4   2  18      875.52      848.61     85.38 o 
  -3   2  18      795.54      727.20     75.74 o 
  -2   2  18    11604.73    10827.19    354.82 o 
  -1   2  18      175.14       64.95     48.89 o 
   0   2  18     3819.78     3636.11    225.95 o 
   1   2  18     8874.40     8116.58    373.53 o 
   2   2  18       39.59       12.16     42.69 o 
   3   2  18      917.79      784.81    126.00 o 
  -9   3  18      798.52      723.99     96.62 o 
  -8   3  18     8479.98     8158.35    323.38 o 
  -7   3  18     1161.21      976.10    101.10 o 
  -6   3  18       88.01      131.97     50.61 o 
  -5   3  18     5308.13     5258.62    228.94 o 
  -4   3  18       82.77       23.18     35.23 o 
  -3   3  18      245.97      270.71     53.93 o 
  -2   3  18      352.58      276.90     52.79 o 
  -1   3  18     1783.40     1742.78    150.10 o 
   0   3  18     8498.12     8042.91    369.74 o 
   1   3  18      120.20      192.44     69.89 o 
   2   3  18     2606.67     2160.71    180.62 o 
  -9   4  18     5354.02     5044.26    245.34 o 
  -8   4  18     2390.48     2387.92    157.56 o 
  -7   4  18      752.75      686.81     91.80 o 
  -6   4  18     9165.40     9206.63    343.46 o 
  -5   4  18     1899.54     1642.48    119.12 o 
  -4   4  18      324.32      396.82     67.71 o 
  -3   4  18     4363.83     4443.86    200.02 o 
  -2   4  18      536.49      664.08     74.82 o 
   0   4  18      750.74      662.25    110.28 o 
   1   4  18      749.95      719.51    115.21 o 
  -9   5  18      105.09       55.20     46.82 o 
  -8   5  18        1.37       24.90     44.41 o 
  -7   5  18     6179.02     5919.84    262.67 o 
  -6   5  18      959.35      991.25    102.48 o 
  -5   5  18      605.47      478.41     75.28 o 
  -4   5  18     9232.09     9353.86    341.74 o 
  -3   5  18     1293.52     1156.38    100.30 o 
  -2   5  18      336.57      281.26     58.87 o 
   0   5  18      565.93      680.26    111.43 o 
  -8   6  18      813.74      758.07     99.49 o 
  -7   6  18       21.03       63.46     42.34 o 
  -6   6  18      401.68      359.07     74.48 o 
  -5   6  18     7380.27     7481.53    302.72 o 
  -4   6  18     1769.03     1981.12    133.92 o 
  -3   6  18        1.65       12.62     33.39 o 
  -2   6  18     6194.52     6710.95    272.66 o 
  -7   7  18     2965.44     3313.99    194.16 o 
  -6   7  18      841.09      759.90     96.85 o 
  -5   7  18      225.13      350.35     72.30 o 
  -4   7  18      506.30      518.35     81.93 o 
  -3   7  18     4756.64     4935.93    230.31 o 
  -4  -6  19     5115.76     5324.38    263.94 o 
  -2  -6  19       96.51      220.44     73.21 o 
  -1  -6  19     1478.68     1504.20    156.53 o 
   0  -6  19      729.96      969.33    138.28 o 
   1  -6  19      977.91     1140.54    153.20 o 
  -5  -5  19     5261.42     5386.57    263.25 o 
  -4  -5  19      558.34      648.71     98.23 o 
  -2  -5  19     5748.80     5828.49    294.92 o 
  -1  -5  19       27.96       67.82     59.33 o 
   0  -5  19        3.62      -10.10     44.52 o 
   1  -5  19     1199.29     1255.30    153.43 o 
   2  -5  19        6.91       25.13     63.69 o 
  -6  -4  19     3748.81     3793.09    215.85 o 
  -5  -4  19        6.33       74.48     53.59 o 
  -4  -4  19      255.26      252.92     68.74 o 
  -3  -4  19     6975.21     7340.27    332.90 o 
  -2  -4  19      292.82      297.33     78.38 o 
  -1  -4  19      560.75      548.53    102.13 o 
   0  -4  19     5535.34     5951.39    312.71 o 
   1  -4  19      333.47      315.46     95.25 o 
   2  -4  19      178.41      179.59     79.41 o 
   3  -4  19     3070.12     2809.30    227.44 o 
  -7  -3  19      484.60      500.21     92.26 o 
  -6  -3  19      705.61      648.36     94.21 o 
  -5  -3  19      571.30      448.46     82.16 o 
  -4  -3  19     2853.76     3027.53    146.94 o 
  -3  -3  19       66.56       38.68     57.21 o 
  -2  -3  19      116.09      181.54     62.89 o 
  -1  -3  19     9225.61     8782.50    388.90 o 
   0  -3  19      386.28      438.13     95.36 o 
   1  -3  19       22.42       29.84     51.87 o 
   2  -3  19     6458.28     6710.84    355.28 o 
   3  -3  19      753.41      621.51    128.52 o 
  -7  -2  19     3428.72     2928.19    185.33 o 
  -6  -2  19     2600.18     2437.38    159.39 o 
  -5  -2  19      335.71      409.47     67.02 o 
  -4  -2  19     1901.51     1878.05    136.39 o 
  -3  -2  19     1175.48     1287.83     83.60 o 
  -2  -2  19     5273.24     4985.96    263.94 o 
  -1  -2  19      127.53      102.36     59.10 o 
   0  -2  19        0.18       16.52     42.69 o 
   2  -2  19      884.47      743.72    128.75 o 
   3  -2  19      304.31      278.74     89.74 o 
  -8  -1  19     4589.27     4281.37    228.25 o 
  -7  -1  19     2948.04     2783.02    172.25 o 
  -6  -1  19        3.33       25.20     28.12 o 
  -5  -1  19     6085.13     6191.50    194.73 o 
  -4  -1  19     5271.51     5038.69    171.96 o 
  -3  -1  19      384.55      369.45     50.30 o 
  -2  -1  19     3185.85     2720.71    188.08 o 
  -1  -1  19     1913.03     2193.42    171.33 o 
   0  -1  19     1770.77     1798.09    158.93 o 
   1  -1  19      108.73      156.64     64.03 o 
   2  -1  19      108.24      -15.03     50.49 o 
   3  -1  19     7254.86     7456.86    385.69 o 
  -8   0  19      538.53      448.12     85.15 o 
  -7   0  19      169.18      259.57     67.48 o 
  -6   0  19     2645.79     2356.02    151.36 o 
  -5   0  19     4571.97     3835.32    191.30 o 
  -4   0  19      266.46      248.22     70.46 o 
  -3   0  19     7618.63     7677.16    292.57 o 
  -2   0  19     7273.91     5791.77    290.67 o 
  -1   0  19      290.11      283.79     76.54 o 
   0   0  19     1327.33     1260.00    145.05 o 
   1   0  19     2252.96     2168.40    179.82 o 
   2   0  19     2431.31     2122.27    187.16 o 
  -8   1  19     2924.73     2766.61    174.54 o 
  -7   1  19      580.75      503.20     83.08 o 
  -6   1  19     1162.12     1014.31    101.79 o 
  -5   1  19      913.89     1013.63     96.62 o 
  -4   1  19     2537.10     2431.42    141.84 o 
  -3   1  19     6686.56     6753.53    200.05 o 
  -2   1  19      100.36       24.90     41.43 o 
  -1   1  19     4883.83     4390.62    252.00 o 
   0   1  19     5855.51     5280.31    285.74 o 
   1   1  19       15.94       -0.57     42.57 o 
   2   1  19     1034.61      960.26    138.39 o 
  -8   2  19      320.50      186.25     61.28 o 
  -7   2  19       94.88       44.52     45.10 o 
  -6   2  19     4449.75     4231.23    205.64 o 
  -5   2  19      230.55      242.94     57.49 o 
  -4   2  19     1157.34      927.67     92.38 o 
  -3   2  19     1677.63     1634.45    112.92 o 
  -2   2  19     2584.00     2493.04    181.54 o 
  -1   2  19     6418.18     5866.13    303.18 o 
   0   2  19      759.96      697.82    113.84 o 
   1   2  19     3372.04     2967.78    213.33 o 
   2   2  19     8871.64     7189.71    362.74 o 
  -8   3  19      685.63      445.13     82.74 o 
  -7   3  19     9728.10     9815.29    367.10 o 
  -6   3  19      495.19      538.20     80.56 o 
  -5   3  19       41.60       -2.75     35.11 o 
  -4   3  19     6162.54     5773.98    240.87 o 
  -3   3  19      504.26      504.23     69.43 o 
  -1   3  19      441.94      296.98     80.44 o 
   0   3  19     2847.33     2689.38    200.82 o 
   1   3  19     6382.72     6374.26    329.00 o 
  -8   4  19     5840.34     5953.46    271.05 o 
  -7   4  19      410.53      430.56     79.75 o 
  -6   4  19       47.61       22.26     39.93 o 
  -5   4  19     8699.40     8989.98    336.57 o 
  -4   4  19     2502.90     2507.50    150.21 o 
  -3   4  19       31.80       58.98     37.07 o 
  -1   4  19      168.22      261.87     77.11 o 
   0   4  19     1870.70     1476.55    157.56 o 
  -7   5  19      275.53      334.62     73.21 o 
  -6   5  19     6083.36     6322.05    273.57 o 
  -5   5  19      839.86      955.79    100.64 o 
  -4   5  19      332.42      381.21     70.23 o 
  -3   5  19     5958.97     5961.15    250.28 o 
  -6   6  19       43.30      142.64     56.69 o 
  -5   6  19       88.40       97.43     48.31 o 
  -4   6  19     4721.09     5083.62    236.85 o 
  -3   6  19      817.89      915.74     95.25 o 
  -2  -5  20     1120.54     1652.58    161.23 o 
  -1  -5  20     6634.93     7073.81    352.30 o 
   0  -5  20      219.77      138.39     69.89 o 
  -4  -4  20       10.07      -12.28     42.57 o 
  -3  -4  20      597.07      563.79     99.95 o 
  -2  -4  20     7597.88     7359.89    347.25 o 
  -1  -4  20      729.47      872.36    127.15 o 
   0  -4  20      216.22      317.53     88.93 o 
   1  -4  20     6931.47     7350.71    379.15 o 
  -5  -3  20     1730.76     1612.64    137.02 o 
  -4  -3  20      321.90      371.11     55.25 o 
  -3  -3  20     2118.77     2072.35    161.80 o 
  -2  -3  20       52.03       54.51     54.05 o 
  -1  -3  20      228.64      268.98     77.57 o 
   0  -3  20     6767.17     6468.59    336.23 o 
   1  -3  20       76.48      227.10     79.07 o 
  -6  -2  20     5600.45     5001.57    243.85 o 
  -5  -2  20     3343.23     3397.83    193.76 o 
  -4  -2  20       47.12       18.91     30.78 o 
  -3  -2  20     2555.62     2400.66    177.98 o 
  -2  -2  20     1213.49     1111.40    131.51 o 
  -1  -2  20     2454.18     2402.84    186.25 o 
   0  -2  20        2.82       79.64     57.26 o 
   1  -2  20      142.73      112.92     68.39 o 
  -7  -1  20     4847.53     5066.41    248.67 o 
  -6  -1  20     2636.33     2430.55    116.57 o 
  -5  -1  20       68.34      133.60     37.56 o 
  -4  -1  20     7739.77     7742.68    226.76 o 
  -3  -1  20     5997.05     6166.10    302.26 o 
  -2  -1  20      102.55       45.90     46.71 o 
  -1  -1  20     1957.55     1888.51    162.95 o 
   0  -1  20     2214.40     1940.96    173.05 o 
   1  -1  20      905.96      928.48    136.44 o 
  -7   0  20      175.78      105.57     55.20 o 
  -6   0  20      330.88      233.98     64.38 o 
  -5   0  20     2042.49     1994.63    139.54 o 
  -4   0  20     4341.37     3852.91    147.10 o 
  -3   0  20       38.82       -1.38     37.07 o 
  -2   0  20     5607.54     5345.15    282.07 o 
  -1   0  20     3916.53     3462.14    224.46 o 
   0   0  20       69.38       79.52     54.39 o 
   1   0  20     1917.66     1632.96    170.18 o 
  -7   1  20     2747.36     2712.56    170.07 o 
  -6   1  20      373.03      252.00     66.10 o 
  -5   1  20      223.45      268.41     65.87 o 
  -4   1  20     1174.37     1083.52     77.48 o 
  -3   1  20     4397.01     4166.04    243.28 o 
  -2   1  20     1883.40     2044.81    167.54 o 
  -1   1  20      326.27      329.57     83.66 o 
   0   1  20     3057.44     2820.89    206.33 o
[truncated: 1,952 more chars]
